# Supplementary material for: Crystal structure of 3-[2-(thio­phen-3-yl)ethyn­yl]-2H-chromen-2-one
Source: Acta Crystallogr E Crystallogr Commun. 2015 Feb 7;71(Pt 3):o154–5. doi: 10.1107/S2056989015002157 (PMC4350713; doi:10.1107/S2056989015002157)
Supplement: Supplementary file 1 [file e-71-0o154-sup1.cif]

##############################################################################
#                                                                            #
# This CIF contains the data in a paper accepted for publication in          #
# Acta Crystallographica Section E. It conforms to the requirements of       #
# Notes for Authors for Acta Crystallographica Section E, and has been       #
# peer reviewed under the auspices of the IUCr Commission on Journals.       #
#                                                                            #
# Full details of the Crystallographic Information File format               #
# are given in the paper "The Crystallographic Information File (CIF):       #
# a New Standard Archive File for Crystallography" by S. R. Hall, F. H.      #
# Allen and I. D. Brown [Acta Cryst. (1991), A47, 655-685].                  #
#                                                                            #
# The current version of the core CIF dictionary is obtainable from          #
# ftp://ftp.iucr.org/pub/cif_core.dic.                                       #
#                                                                            #
# Software is freely available for graphical display of the structure(s)     #
# in this CIF. For information consult the CIF software page                 #
# http://www.iucr.org/resources/cif/software.                                #
#                                                                            #
# This file may be used for bona fide research purposes within the           #
# scientific community so long as proper attribution is given to the journal # 
# article from which it was obtained.                                        #
#                                                                            #
##############################################################################
data_I
_database_code_depnum_ccdc_archive 'CCDC 1046686'
_audit_creation_method     SHELXL-2014/6
_chemical_name_systematic
;
3-[2-(Thiophen-3-yl)ethynyl]-2<i>H</i>-chromen-2-one
;
_chemical_name_common     '3-[2-(thiophen-3-yl)ethynyl]-2H-chromen-2-one'
_chemical_formula_moiety     'C15 H8 O2 S'
_chemical_formula_sum     'C15 H8 O2 S'
_chemical_formula_iupac     'C15 H8 O2 S'
_chemical_formula_weight     252.27
_chemical_melting_point     ?
_shelx_space_group_comment
;
The symmetry employed for this shelxl refinement is uniquely defined
by the following loop, which should always be used as a source of
symmetry information in preference to the above space-group names.
They are only intended as comments.
;
_space_group_crystal_system     monoclinic
_space_group_name_H-M_alt     'P 21/c'
_space_group_name_Hall     '-P 2ybc'
loop_
    _space_group_symop_operation_xyz
    'x, y, z'
    '-x, y+1/2, -z+1/2'
    '-x, -y, -z'
    'x, -y-1/2, z-1/2'
_cell_length_a     10.7726(6)
_cell_length_b     9.7572(3)
_cell_length_c     12.2084(5)
_cell_angle_alpha     90
_cell_angle_beta     115.547(6)
_cell_angle_gamma     90
_cell_volume     1157.77(11)
_cell_formula_units_Z     4
_cell_measurement_reflns_used     2362
_cell_measurement_theta_min     4.010
_cell_measurement_theta_max     76.014
_cell_measurement_temperature     100(2)
_exptl_crystal_description     prism
_exptl_crystal_colour     'dark yellow'
_exptl_crystal_size_max     0.250
_exptl_crystal_size_mid     0.150
_exptl_crystal_size_min     0.050
_exptl_crystal_density_diffrn     1.447
_exptl_crystal_density_meas     ?
_exptl_crystal_density_method     ?
_exptl_crystal_F_000     520
_exptl_absorpt_coefficient_mu     2.395
_exptl_absorpt_correction_type     multi-scan
_exptl_absorpt_process_details
;
(CrysAlis PRO; Agilent, 2011)
;
_shelx_estimated_absorpt_T_min     0.586
_shelx_estimated_absorpt_T_max     0.890
_exptl_absorpt_correction_T_min     0.3383
_exptl_absorpt_correction_T_max     1.0000
_diffrn_ambient_temperature     100(2)
_diffrn_radiation_type     CuK\a
_diffrn_radiation_wavelength     1.54184
_diffrn_measurement_device_type     'Agilent CCD'
_diffrn_measurement_method     '\w scans'
_diffrn_detector_area_resol_mean     ?
_diffrn_reflns_number     4511
_diffrn_reflns_av_R_equivalents     0.0230
_diffrn_reflns_theta_min     4.549
_diffrn_reflns_theta_max     76.206
_diffrn_reflns_theta_full     67.684
_diffrn_measured_fraction_theta_max     0.977
_diffrn_measured_fraction_theta_full     0.995
_diffrn_reflns_limit_h_min     -13
_diffrn_reflns_limit_h_max     11
_diffrn_reflns_limit_k_min     -12
_diffrn_reflns_limit_k_max     10
_diffrn_reflns_limit_l_min     -15
_diffrn_reflns_limit_l_max     14
_refine_special_details     ?
_reflns_number_total     2373
_reflns_number_gt     2108
_reflns_threshold_expression     I>2\s(I)
_refine_ls_structure_factor_coef     Fsqd
_refine_ls_matrix_type     full
_refine_ls_R_factor_all     0.0548
_refine_ls_R_factor_gt     0.0504
_refine_ls_wR_factor_gt     0.1499
_refine_ls_wR_factor_ref     0.1557
_refine_ls_goodness_of_fit_ref     1.063
_refine_ls_restrained_S_all     1.063
_refine_ls_number_reflns     2373
_refine_ls_number_parameters     163
_refine_ls_number_restraints     0
_refine_ls_hydrogen_treatment     constr
_refine_ls_weighting_scheme     calc
_refine_ls_weighting_details
              'w=1/[\s^2^(Fo^2^)+(0.1031P)^2^+0.5663P] where P=(Fo^2^+2Fc^2^)/3'
_atom_sites_solution_hydrogens     geom
_atom_sites_solution_primary     direct
_atom_sites_solution_secondary     ?
_refine_ls_shift/su_max     0.000
_refine_ls_shift/su_mean     0.000
_refine_diff_density_max     0.423
_refine_diff_density_min     -0.566
_refine_ls_extinction_method     none
_refine_ls_extinction_coef     .
loop_
    _atom_type_symbol
    _atom_type_description
    _atom_type_scat_dispersion_real
    _atom_type_scat_dispersion_imag
    _atom_type_scat_source
    'C' 'C' 0.0181 0.0091
                         'International Tables Vol C Tables 4.2.6.8 and 6.1.1.4'
    'H' 'H' 0.0000 0.0000
                         'International Tables Vol C Tables 4.2.6.8 and 6.1.1.4'
    'O' 'O' 0.0492 0.0322
                         'International Tables Vol C Tables 4.2.6.8 and 6.1.1.4'
    'S' 'S' 0.3331 0.5567
                         'International Tables Vol C Tables 4.2.6.8 and 6.1.1.4'
_computing_data_collection
;
CrysAlis PRO (Agilent, 2011)
;
_computing_cell_refinement
;
CrysAlis PRO (Agilent, 2011)
;
_computing_data_reduction
;
CrysAlis PRO (Agilent, 2011)
;
_computing_structure_solution
;
SIR2014 (Burla <i>et al.</i>,  2015)
;
_computing_structure_refinement
;
SHELXL2014 (Sheldrick, 2015)
;
_computing_molecular_graphics
;
ORTEP-3 for Windows (Farrugia, 2012) and DIAMOND (Brandenburg,
2006)
;
_computing_publication_material
;
<i>MarvinSketch</i> (ChemAxon, 2010) and publCIF (Westrip, 2010)
;
loop_
    _atom_site_type_symbol
    _atom_site_label
    _atom_site_fract_x
    _atom_site_fract_y
    _atom_site_fract_z
    _atom_site_U_iso_or_equiv
    _atom_site_adp_type
    _atom_site_calc_flag
    _atom_site_occupancy
    _atom_site_disorder_assembly
    _atom_site_disorder_group
    S S1 1.08150(6) 0.79946(6) 0.56811(5) 0.0338(2) Uani d 1 . .
    O O1 0.47823(14) 0.23152(14) 0.60599(12) 0.0194(3) Uani d 1 . .
    O O2 0.62583(14) 0.39103(15) 0.71228(12) 0.0236(3) Uani d 1 . .
    C C1 1.0505(2) 0.80962(19) 0.69506(19) 0.0225(4) Uani d 1 . .
    H H1 1.0976 0.8684 0.7624 0.027 Uiso calc 1 . .
    C C2 0.9466(2) 0.7191(2) 0.68413(19) 0.0236(4) Uani d 1 . .
    H H2 0.9143 0.7081 0.7448 0.028 Uiso calc 1 . .
    C C3 0.8928(2) 0.64361(19) 0.57262(18) 0.0204(4) Uani d 1 . .
    C C4 0.9581(2) 0.6785(2) 0.50099(19) 0.0274(5) Uani d 1 . .
    H H4 0.9368 0.6396 0.4236 0.033 Uiso calc 1 . .
    C C5 0.7859(2) 0.5442(2) 0.54250(17) 0.0207(4) Uani d 1 . .
    C C6 0.69803(19) 0.4614(2) 0.52352(16) 0.0198(4) Uani d 1 . .
    C C11 0.57073(19) 0.3326(2) 0.61608(17) 0.0186(4) Uani d 1 . .
    C C7 0.59579(19) 0.35987(19) 0.50841(17) 0.0183(4) Uani d 1 . .
    C C8 0.5239(2) 0.29061(19) 0.40315(18) 0.0194(4) Uani d 1 . .
    H H8 0.5380 0.3115 0.3334 0.023 Uiso calc 1 . .
    C C9 0.4272(2) 0.18649(19) 0.39642(18) 0.0183(4) Uani d 1 . .
    C C15 0.3539(2) 0.1072(2) 0.29190(17) 0.0211(4) Uani d 1 . .
    H H15 0.3642 0.1249 0.2198 0.025 Uiso calc 1 . .
    C C14 0.2672(2) 0.00402(19) 0.29346(18) 0.0216(4) Uani d 1 . .
    H H14 0.2187 -0.0497 0.2229 0.026 Uiso calc 1 . .
    C C13 0.2510(2) -0.0214(2) 0.39989(18) 0.0224(4) Uani d 1 . .
    H H13 0.1905 -0.0920 0.4004 0.027 Uiso calc 1 . .
    C C12 0.3219(2) 0.0550(2) 0.50393(18) 0.0218(4) Uani d 1 . .
    H H12 0.3114 0.0371 0.5759 0.026 Uiso calc 1 . .
    C C10 0.40856(19) 0.1581(2) 0.50072(17) 0.0185(4) Uani d 1 . .
loop_
    _atom_site_aniso_label
    _atom_site_aniso_U_11
    _atom_site_aniso_U_22
    _atom_site_aniso_U_33
    _atom_site_aniso_U_12
    _atom_site_aniso_U_13
    _atom_site_aniso_U_23
    S1 0.0356(4) 0.0357(4) 0.0303(4) -0.0118(2) 0.0144(3) 0.0005(2)
    O1 0.0231(7) 0.0234(7) 0.0148(6) -0.0009(5) 0.0109(5) 0.0002(5)
    O2 0.0262(7) 0.0299(8) 0.0159(7) -0.0019(6) 0.0102(6) -0.0023(6)
    C1 0.0212(9) 0.0219(9) 0.0222(10) 0.0033(7) 0.0072(8) -0.0011(7)
    C2 0.0254(10) 0.0257(9) 0.0209(10) 0.0022(8) 0.0112(8) -0.0019(7)
    C3 0.0221(9) 0.0205(9) 0.0182(9) 0.0010(7) 0.0082(7) 0.0021(7)
    C4 0.0334(11) 0.0304(10) 0.0194(10) -0.0080(9) 0.0122(9) -0.0008(8)
    C5 0.0244(9) 0.0241(9) 0.0154(8) 0.0034(8) 0.0104(7) 0.0018(7)
    C6 0.0246(10) 0.0218(9) 0.0142(8) 0.0040(7) 0.0096(7) 0.0005(7)
    C11 0.0211(9) 0.0202(9) 0.0159(9) 0.0030(7) 0.0092(7) 0.0009(7)
    C7 0.0208(9) 0.0197(9) 0.0164(9) 0.0016(7) 0.0099(7) 0.0016(7)
    C8 0.0228(9) 0.0226(9) 0.0160(9) 0.0000(7) 0.0113(8) 0.0006(7)
    C9 0.0207(9) 0.0183(8) 0.0174(9) 0.0011(7) 0.0098(7) 0.0002(7)
    C15 0.0245(9) 0.0255(9) 0.0146(8) 0.0006(7) 0.0097(7) -0.0003(7)
    C14 0.0238(9) 0.0213(9) 0.0194(9) 0.0002(7) 0.0092(7) -0.0020(7)
    C13 0.0227(9) 0.0230(9) 0.0224(10) -0.0020(7) 0.0105(8) 0.0014(7)
    C12 0.0255(10) 0.0235(9) 0.0198(9) 0.0026(8) 0.0130(8) 0.0048(7)
    C10 0.0210(9) 0.0200(9) 0.0148(9) 0.0019(7) 0.0081(7) -0.0008(7)
_geom_special_details
;
All e.s.d.'s (except the e.s.d. in the dihedral angle between two l.s. planes)
are estimated using the full covariance matrix. The cell e.s.d.'s are taken
into account individually in the estimation of e.s.d.'s in distances, angles
and torsion angles; correlations between e.s.d.'s in cell parameters are only
used when they are defined by crystal symmetry. An approximate (isotropic)
treatment of cell e.s.d.'s is used for estimating e.s.d.'s involving l.s.
planes.
;
loop_
    _geom_bond_atom_site_label_1
    _geom_bond_atom_site_label_2
    _geom_bond_site_symmetry_2
    _geom_bond_distance
    _geom_bond_publ_flag
    S1 C4 . 1.701(2) ?
    S1 C1 . 1.723(2) ?
    O1 C11 . 1.369(2) ?
    O1 C10 . 1.377(2) ?
    O2 C11 . 1.206(2) ?
    C1 C2 . 1.387(3) ?
    C1 H1 . 0.9500 ?
    C2 C3 . 1.432(3) ?
    C2 H2 . 0.9500 ?
    C3 C4 . 1.381(3) ?
    C3 C5 . 1.426(3) ?
    C4 H4 . 0.9500 ?
    C5 C6 . 1.189(3) ?
    C6 C7 . 1.433(3) ?
    C11 C7 . 1.476(3) ?
    C7 C8 . 1.360(3) ?
    C8 C9 . 1.432(3) ?
    C8 H8 . 0.9500 ?
    C9 C10 . 1.400(3) ?
    C9 C15 . 1.408(3) ?
    C15 C14 . 1.378(3) ?
    C15 H15 . 0.9500 ?
    C14 C13 . 1.406(3) ?
    C14 H14 . 0.9500 ?
    C13 C12 . 1.384(3) ?
    C13 H13 . 0.9500 ?
    C12 C10 . 1.384(3) ?
    C12 H12 . 0.9500 ?
loop_
    _geom_angle_atom_site_label_1
    _geom_angle_atom_site_label_2
    _geom_angle_atom_site_label_3
    _geom_angle_site_symmetry_1
    _geom_angle_site_symmetry_3
    _geom_angle
    _geom_angle_publ_flag
    C4 S1 C1 . . 93.39(10) ?
    C11 O1 C10 . . 122.76(15) ?
    C2 C1 S1 . . 109.76(15) ?
    C2 C1 H1 . . 125.1 ?
    S1 C1 H1 . . 125.1 ?
    C1 C2 C3 . . 113.49(19) ?
    C1 C2 H2 . . 123.3 ?
    C3 C2 H2 . . 123.3 ?
    C4 C3 C5 . . 125.39(18) ?
    C4 C3 C2 . . 111.53(18) ?
    C5 C3 C2 . . 123.08(18) ?
    C3 C4 S1 . . 111.83(16) ?
    C3 C4 H4 . . 124.1 ?
    S1 C4 H4 . . 124.1 ?
    C6 C5 C3 . . 176.60(19) ?
    C5 C6 C7 . . 176.52(19) ?
    O2 C11 O1 . . 117.48(17) ?
    O2 C11 C7 . . 125.43(18) ?
    O1 C11 C7 . . 117.09(16) ?
    C8 C7 C6 . . 123.92(17) ?
    C8 C7 C11 . . 120.25(17) ?
    C6 C7 C11 . . 115.83(16) ?
    C7 C8 C9 . . 120.69(18) ?
    C7 C8 H8 . . 119.7 ?
    C9 C8 H8 . . 119.7 ?
    C10 C9 C15 . . 118.13(18) ?
    C10 C9 C8 . . 118.32(18) ?
    C15 C9 C8 . . 123.50(18) ?
    C14 C15 C9 . . 120.50(17) ?
    C14 C15 H15 . . 119.8 ?
    C9 C15 H15 . . 119.8 ?
    C15 C14 C13 . . 119.78(18) ?
    C15 C14 H14 . . 120.1 ?
    C13 C14 H14 . . 120.1 ?
    C12 C13 C14 . . 120.90(18) ?
    C12 C13 H13 . . 119.6 ?
    C14 C13 H13 . . 119.6 ?
    C13 C12 C10 . . 118.53(17) ?
    C13 C12 H12 . . 120.7 ?
    C10 C12 H12 . . 120.7 ?
    O1 C10 C12 . . 117.02(16) ?
    O1 C10 C9 . . 120.80(17) ?
    C12 C10 C9 . . 122.17(18) ?
loop_
    _geom_torsion_atom_site_label_1
    _geom_torsion_atom_site_label_2
    _geom_torsion_atom_site_label_3
    _geom_torsion_atom_site_label_4
    _geom_torsion_site_symmetry_1
    _geom_torsion_site_symmetry_2
    _geom_torsion_site_symmetry_3
    _geom_torsion_site_symmetry_4
    _geom_torsion
    _geom_torsion_publ_flag
    C4 S1 C1 C2 . . . . 0.47(17) ?
    S1 C1 C2 C3 . . . . -0.5(2) ?
    C1 C2 C3 C4 . . . . 0.3(3) ?
    C1 C2 C3 C5 . . . . 179.59(18) ?
    C5 C3 C4 S1 . . . . -179.21(16) ?
    C2 C3 C4 S1 . . . . 0.1(2) ?
    C1 S1 C4 C3 . . . . -0.30(18) ?
    C10 O1 C11 O2 . . . . 179.74(16) ?
    C10 O1 C11 C7 . . . . -0.9(3) ?
    O2 C11 C7 C8 . . . . -177.71(19) ?
    O1 C11 C7 C8 . . . . 3.0(3) ?
    O2 C11 C7 C6 . . . . 2.3(3) ?
    O1 C11 C7 C6 . . . . -177.02(15) ?
    C6 C7 C8 C9 . . . . 177.45(17) ?
    C11 C7 C8 C9 . . . . -2.6(3) ?
    C7 C8 C9 C10 . . . . 0.1(3) ?
    C7 C8 C9 C15 . . . . -177.24(18) ?
    C10 C9 C15 C14 . . . . -0.5(3) ?
    C8 C9 C15 C14 . . . . 176.84(18) ?
    C9 C15 C14 C13 . . . . 0.6(3) ?
    C15 C14 C13 C12 . . . . -0.6(3) ?
    C14 C13 C12 C10 . . . . 0.5(3) ?
    C11 O1 C10 C12 . . . . 177.52(16) ?
    C11 O1 C10 C9 . . . . -1.6(3) ?
    C13 C12 C10 O1 . . . . -179.57(16) ?
    C13 C12 C10 C9 . . . . -0.5(3) ?
    C15 C9 C10 O1 . . . . 179.50(16) ?
    C8 C9 C10 O1 . . . . 2.0(3) ?
    C15 C9 C10 C12 . . . . 0.5(3) ?
    C8 C9 C10 C12 . . . . -177.01(17) ?
loop_
    _geom_hbond_atom_site_label_D
    _geom_hbond_atom_site_label_H
    _geom_hbond_atom_site_label_A
    _geom_hbond_site_symmetry_A
    _geom_hbond_distance_DH
    _geom_hbond_distance_HA
    _geom_hbond_distance_DA
    _geom_hbond_angle_DHA
    C14 H14 Cg1 4_465 0.95 2.89 3.701(2) 144
_shelx_hkl_file
;
   0   0  -1 35.4326 12.6282   1
   0   0  -2 315844. 3109.26   1
   0   0  -3 22.1101 31.8353   1
   0   0  -5 6.18532 29.1799   3
   0   0  -6 16858.3 483.560   3
   0   0  -7 11.4682 43.6030   3
   0   0  -8 2484.01 218.430   3
   0   0  -9-3.31337 36.0878   6
   0   0  -9 49.2352 42.6357   3
   0   0  -9 88.2874 72.6489   7
   0   0 -10 98915.8 1739.85   6
   0   0 -10 99211.6 1751.98   7
   0   0 -11-42.5307 47.4785   6
   0   0 -11 24.6463 56.7270   7
   0   0 -12 307.729 76.9054   7
   0   0 -12 343.692 77.1927   6
   0   0 -13-40.7004 27.8023   6
   0   0 -13 19.6086 32.5728   7
   0  -1   0 206.642 14.7254   1
   0  -1  -1 1297.67 60.6972   1
   0  -1  -1 1443.97 64.1997   3
   0  -1  -2 132424. 1408.13   3
   0  -1  -2 131317. 1454.02   1
   0  -1  -3 31511.1 559.477   1
   0  -1  -3 32299.5 520.298   3
   0  -1  -4 17622.9 403.201   3
   0  -1  -4 16724.6 434.813   1
   0  -1  -5 6304.34 262.142   3
   0  -1  -5 6288.49 298.783   1
   0  -1  -6 52028.6 951.477   3
   0   1  -7 2350.32 189.367   3
   0  -1  -7 2467.58 204.095   3
   0  -1  -8 1799.61 190.704   3
   0   1  -8 1559.19 173.227   3
   0   1  -9 2261.06 217.963   3
   0  -1  -9 2161.14 214.336   6
   0   1  -9 1888.27 209.251   6
   0  -1  -9 2312.94 236.502   7
   0  -1  -9 2187.55 219.610   3
   0   1  -9 2175.14 210.773   7
   0  -1 -10 44346.4 1109.85   7
   0   1 -10 43327.0 1030.16   7
   0  -1 -10 44908.7 1056.14   6
   0   1 -10 41961.5 1064.63   6
   0  -1 -11 5318.41 322.315   6
   0   1 -11 4831.17 328.110   6
   0  -1 -11 5046.78 348.462   7
   0   1 -11 4939.22 312.043   7
   0  -1 -12 4120.01 282.108   7
   0   1 -12 3853.88 254.982   6
   0  -1 -12 4413.58 248.548   6
   0   1 -12 4080.52 242.849   7
   0  -1 -13 499.873 80.9488   7
   0   1 -13 372.467 63.8132   6
   0  -2   0 161505. 1580.79   1
   0  -2  -1 116824. 1242.77   1
   0  -2  -2 8622.05 237.820   4
   0  -2  -2 7910.66 225.027   1
   0  -2  -2 8233.34 227.760   3
   0  -2  -3 16409.2 399.984   1
   0  -2  -3 16219.2 371.316   3
   0  -2  -4 95302.8 1265.92   3
   0  -2  -4 92617.8 1343.21   1
   0  -2  -5 7081.21 321.606   1
   0  -2  -5 7106.09 294.062   3
   0  -2  -6 28351.7 687.862   3
   0  -2  -7 780.290 122.341   3
   0  -2  -8 3150.13 258.773   3
   0   2  -8 2836.12 230.993   3
   0  -2  -9 2814.67 249.565   6
   0  -2  -9 2904.66 269.539   7
   0   2  -9 2464.93 250.178   6
   0   2  -9 2694.39 236.209   3
   0  -2  -9 3195.62 276.283   3
   0   2 -10 3495.87 300.318   6
   0  -2 -10 3980.34 318.304   7
   0  -2 -10 3854.21 289.194   6
   0  -2 -11 7031.49 413.833   7
   0   2 -11 6261.60 378.741   6
   0  -2 -12 8078.06 398.711   7
   0   2 -12 7574.57 363.910   6
   0  -2 -13 4006.99 223.146   7
   0   2 -13 3579.52 190.535   6
   0  -3   0-5.53371 12.5153   1
   0  -3   0 2.79375 25.0354   4
   0  -3  -1 196.878 34.9027   1
   0  -3  -1 220.027 44.6473   4
   0  -3   1 174.839 20.3719   1
   0  -3   1 226.020 45.1689   4
   0  -3  -2 33115.0 563.317   1
   0  -3  -2 33232.7 575.107   4
   0  -3  -3 10884.3 330.746   1
   0  -3  -3 11559.3 337.935   4
   0  -3  -4 48.2788 42.3883   3
   0  -3  -4 34.4862 38.2292   1
   0  -3  -4 1.97175 37.1270   4
   0  -3  -5 4128.84 240.711   3
   0  -3  -5 3836.11 247.537   1
   0  -3  -5 4156.09 249.405   4
   0  -3  -6 16629.1 548.147   3
   0  -3  -6 16619.2 570.110   4
   0  -3  -7 5416.88 350.869   4
   0  -3  -7 5640.26 340.133   3
   0  -3  -8 401.122 103.171   7
   0  -3  -8 776.188 140.645   3
   0  -3  -8 515.813 111.810   4
   0   3  -9 19900.3 749.361   6
   0  -3  -9 19895.8 718.330   7
   0  -3 -10 2070.67 229.709   7
   0   3 -10 2088.65 240.439   6
   0   3 -11 2759.73 249.706   6
   0  -3 -11 2658.42 249.344   7
   0   3 -12 333.094 82.4952   6
   0  -3 -12 238.416 75.9915   7
   0  -3 -13 86.8081 38.2266   7
   0   3 -13 207.480 47.4308   6
   0  -4   0 4057.22 130.690   1
   0  -4   0 4054.84 192.601   4
   0  -4   1 4594.67 211.036   4
   0  -4  -1 4603.82 209.360   4
   0  -4   1 4421.80 108.422   1
   0  -4  -1 4231.42 164.313   1
   0  -4  -2 3140.96 163.934   1
   0  -4  -2 3283.58 181.663   4
   0  -4  -3 62731.3 1007.24   1
   0  -4  -3 62682.6 997.237   4
   0  -4  -4 39937.1 822.290   1
   0  -4  -4 41654.5 810.985   4
   0  -4  -5 10658.6 440.230   1
   0  -4  -5 10844.2 423.148   4
   0  -4  -6 9461.96 434.170   4
   0  -4  -7 151.664 70.9508   4
   0  -4  -8 3177.21 284.893   4
   0  -4  -8 3276.15 277.143   7
   0  -4  -9 1053.27 165.547   7
   0   4 -10 131.953 83.6073   6
   0  -4 -10 10.4351 52.8339   7
   0  -4 -11 2929.50 242.753   7
   0   4 -11 3308.03 265.351   6
   0   4 -12 66.0323 40.8997   6
   0  -4 -12 22.5855 36.6258   7
   0   4 -13 1084.84 89.3566   6
   0  -5   0-16.8917 36.4649   4
   0  -5  -1 35456.6 730.522   4
   0  -5  -1 35176.9 588.336   1
   0  -5   1 34856.8 731.138   4
   0  -5  -2 5293.86 228.761   1
   0  -5  -2 5095.78 260.659   4
   0  -5  -3 4887.48 263.206   4
   0  -5  -3 4641.97 242.622   1
   0  -5  -4 8221.21 361.277   4
   0  -5  -4 8376.32 354.908   1
   0  -5  -5 6554.27 351.586   1
   0  -5  -5 6575.10 343.777   4
   0  -5  -6 2885.78 244.599   4
   0  -5  -7 43598.0 1011.82   7
   0  -5   7 40985.0 906.536  12
   0  -5  -7 43582.1 1064.36   4
   0  -5  -8 2149.99 220.933   7
   0  -5  -9 236.323 75.0904   7
   0   5 -10 282.155 93.5513   6
   0  -5 -10 312.282 89.5929   7
   0   5 -11-8.65763 52.0441   6
   0  -5 -11 52.8508 47.0335   7
   0   5 -12 801.074 97.3895   6
   0  -6   0 46671.2 957.109   4
   0  -6  -1 10527.3 422.827   4
   0  -6  -2 23168.6 648.995   4
   0  -6  -3 14006.9 501.638   4
   0  -6  -4 136.352 52.7789   4
   0  -6  -5 5701.44 344.458   4
   0  -6  -6 93.9856 62.7449   4
   0  -6   6-12.6988 66.7378  12
   0  -6   7 1332.47 162.017  12
   0  -6   8 949.068 130.553  12
   0  -6  -8 947.443 143.060   7
   0  -6  -9 714.086 125.190   7
   0   6 -10 2865.35 240.386   6
   0  -6 -10 2604.38 208.487   7
   0   6 -11 14149.2 454.741   6
   0   6 -12 1860.68 116.955   6
   0  -7   0 314.468 82.4210   4
   0  -7  -1 20529.4 663.777   4
   0  -7  -2 11840.2 498.440   4
   0  -7   3 6355.60 345.541  11
   0  -7   3 6767.55 362.322  12
   0  -7  -3 6105.57 359.299   4
   0  -7   4 2125.52 203.171  11
   0  -7   4 2151.95 213.172  12
   0  -7  -4 2144.52 217.766   4
   0  -7   5 8744.21 428.322  12
   0  -7   5 9067.00 412.513  11
   0  -7   6 4391.09 299.369  12
   0  -7   6 4216.96 270.234  11
   0  -7   7 1931.02 198.605  12
   0  -7   8 3085.61 231.551  12
   0   7  -9 496.733 109.664   6
   0   7 -10 1834.23 165.543   6
   0   7 -11-29.3088 29.0170   6
   0  -8   0 11104.6 469.580  11
   0  -8   0 10687.5 426.910  12
   0  -8   1 342.680 87.3241  11
   0  -8  -1 328.453 102.336   4
   0  -8   1 394.993 95.3534  12
   0  -8  -2 22784.1 654.125  10
   0  -8   2 24336.9 717.281  12
   0  -8  -2 23312.7 756.069   4
   0  -8   2 24560.3 757.228  11
   0  -8   3-189.594 76.6853  11
   0  -8   3-148.863 71.2929  12
   0  -8   4 116.437 55.7481  12
   0  -8   4 178.898 64.9761  11
   0  -8   5 10013.1 447.233  11
   0  -8   5 10675.4 488.841  12
   0  -8   6-31.5506 61.0087  12
   0  -8   7 1327.84 158.340  12
   0  -8   8 1.45353 42.9204  12
   0  -8   9 2840.21 172.380  12
   0   8  -9 2688.57 192.987   6
   0   8 -10 201.098 44.6913   6
   0  -9   0-169.326 64.3293  12
   0  -9   1 4192.14 283.531  12
   0  -9  -1 3858.52 279.837  10
   0  -9  -2 22558.9 663.899  10
   0  -9   2 22745.5 732.220  11
   0  -9   2 21807.6 694.977  12
   0  -9  -3 61.7296 55.3001  10
   0  -9   3-10.5110 49.6379  12
   0  -9   3 28.4193 49.0439  11
   0  -9   4 6146.01 361.615  12
   0  -9   5 4497.83 303.032  12
   0  -9   6 99.9519 58.6273  10
   0  -9   6 70.1895 47.2941  12
   0  -9   7 1879.33 169.688  12
   0   9  -8 2801.82 167.175   6
   0  -9   8 3196.44 189.025  12
   0 -10   0 4705.83 280.792  12
   0 -10   0 5068.25 316.877  10
   0 -10   1 4530.74 304.785  10
   0 -10  -1 4768.26 297.324  10
   0 -10   1 4734.87 291.782  12
   0 -10   2 18509.5 631.522  10
   0 -10  -2 18536.9 574.725  10
   0 -10   2 17196.6 579.760  12
   0 -10   3 11963.6 477.031  12
   0 -10   3 12096.8 489.367  10
   0 -10   4 3688.24 256.535  12
   0 -10   4 3989.70 263.101  10
   0 -10   5 1820.77 164.605  10
   0 -10   5 1884.34 176.147  12
   0 -10   6 9940.05 336.281  10
   0 -10   6 10600.4 388.566  12
   0 -10   7 5504.89 243.135  12
   0 -11   0 331.407 94.9394  10
   0 -11   1 5194.60 264.392  12
   0 -11   1 5466.31 294.323  10
   0 -11  -1 5484.48 288.334  10
   0 -11  -2 7064.40 295.825  10
   0 -11   2 7752.11 347.390  10
   0 -11   2 7557.55 328.311  12
   0 -11   3 153.299 56.2837  12
   0 -11   3 259.676 70.2552  10
   0 -11   4 1292.38 126.915  10
   0 -11   4 1106.32 119.840  12
   0 -11   5 1289.24 118.480  12
   0 -11   5 1363.51 114.566  10
   0 -11   6 263.326 47.8756  12
   0 -12   0 6639.21 243.196  10
   0 -12   1 10408.4 318.081  10
   0 -12   2 2803.98 156.523  10
   1   0 -13-22.3060 40.5205   6
   1   0 -13-32.4468 44.3455   7
   1   0 -12 645.991 118.926   6
   1   0 -12 563.512 106.274   7
   1   0 -11 104.367 54.5908   6
   1   0 -11 68.2065 69.2682   7
   1   0 -10 128724. 2091.42   6
   1   0 -10 128722. 2031.92   7
   1   0  -9 15.8802 44.7315   3
   1   0  -9 118.674 63.1341   7
   1   0  -9 84.4317 66.3372   6
   1   0  -8 90343.1 1496.23   3
   1   0  -7-22.2128 41.4445   3
   1   0  -6 46347.7 892.637   1
   1   0  -5 30.7810 36.2139   1
   1   0  -4 55436.2 826.276   1
   1   0  -3 11.6099 29.8006   1
   1   0  -2 214622. 2115.72   1
   1   0  -1 25.4417 11.2023   1
  -1   0   1-1.80799 7.30561   2
  -1   0   0 53409.6 573.811   3
  -1   0  -1 107.512 21.7382   3
  -1   0  -2 100205. 1136.69   3
  -1   0  -3 23.7747 26.9194   3
  -1   0  -4 279.874 55.4656   3
  -1   0  -5 32.9933 29.7935   3
  -1   0  -5 21.4343 20.6505   2
  -1   0  -6 15265.9 490.561   3
  -1   0  -7 29.0733 46.6316   3
  -1   0  -8 129328. 2226.14   8
  -1   0  -8 130287. 2069.75   7
  -1   0  -8 131789. 2027.92   3
  -1   0  -9 98.5285 57.0240   7
  -1   0  -9 44.3196 48.1304   6
  -1   0 -10 4478.96 332.403   7
  -1   0 -10 4558.15 304.417   6
  -1   0 -11 63.2697 52.1324   7
  -1   0 -11-25.3494 35.8246   6
  -1   0 -12 14850.8 480.707   7
   1   1 -14 3871.93 163.617   6
   1  -1 -13-9.10929 38.9979   7
   1   1 -13-6.36160 36.7953   6
   1   1 -12 122.768 60.9681   7
   1   1 -12 35.2054 48.8852   6
   1  -1 -12 98.4929 51.2367   7
   1  -1 -12 41.3601 45.6145   6
   1   1 -11 2365.51 239.315   6
   1   1 -11 2443.81 222.299   7
   1  -1 -11 2611.41 250.398   7
   1  -1 -11 2385.87 235.036   6
   1  -1 -10 865.684 146.171   7
   1   1 -10 833.926 150.242   6
   1   1 -10 980.981 147.690   7
   1  -1 -10 922.615 151.267   6
   1  -1  -9 6826.11 380.878   6
   1   1  -9 7216.01 382.470   3
   1  -1  -9 7103.30 384.746   7
   1  -1  -9 7465.00 404.282   3
   1   1  -9 6994.36 392.453   6
   1   1  -8 31.2439 45.8195   3
   1  -1  -8 38.7854 36.1568   3
   1  -1  -7 6214.64 356.477   1
   1  -1  -7 6393.35 312.661   3
   1  -1  -6 68923.5 1174.07   1
   1  -1  -6 68820.4 1095.56   3
   1  -1  -5 25856.3 606.641   1
   1  -1  -5 25290.8 528.736   3
   1  -1  -4 15190.7 343.672   3
   1   1  -4 15911.6 341.736   1
   1  -1  -4 15196.9 389.174   1
   1   1  -3 3872.05 134.085   1
   1  -1  -3 3825.02 160.559   1
   1  -1  -3 3731.73 134.771   3
   1   1  -2 229938. 2242.27   1
   1  -1  -2 231872. 2270.62   3
   1  -1  -2 233397. 2333.11   1
   1  -1  -1 11302.5 198.650   1
   1  -1  -1 11147.2 164.850   4
  -1  -1  -1 1186.06 74.1066   3
  -1  -1  -1 1108.59 61.3098   2
  -1  -1  -2 154573. 1679.29   3
  -1  -1  -2 152991. 1609.10   2
  -1  -1  -3 51293.8 768.412   3
  -1  -1  -3 50323.5 679.531   2
  -1  -1  -4 1818.26 135.977   3
  -1  -1  -4 2024.09 109.098   2
  -1  -1  -5 26761.5 617.580   3
  -1   1  -5 25758.3 572.526   3
  -1  -1  -6 7167.40 337.303   3
  -1   1  -6 8150.47 344.535   3
  -1  -1  -7 30553.3 795.415   3
  -1   1  -7 31205.7 776.911   3
  -1   1  -8 7562.86 389.749   3
  -1  -1  -8 8039.09 439.311   7
  -1  -1  -8 7406.87 400.951   3
  -1  -1  -8 7207.78 464.814   8
  -1   1  -8 7449.22 398.835   7
  -1   1  -8 6755.12 379.190   6
  -1   1  -9 9594.61 469.900   7
  -1  -1  -9 9713.95 508.949   7
  -1   1  -9 9439.49 465.289   6
  -1  -1 -10 6355.13 405.088   7
  -1   1 -10 6223.67 369.380   6
  -1   1 -10 5818.68 356.722   7
  -1   1 -11 227.448 72.5980   7
  -1   1 -11 124.361 46.8104   6
  -1  -1 -11 166.937 65.9158   7
  -1   1 -12 863.016 102.079   7
  -1   1 -12 931.828 104.609   6
  -1  -1 -12 872.347 125.306   7
  -1  -1 -13 462.920 62.6886   7
   1   2 -14 8245.64 241.554   6
   1   2 -13 54.1740 37.7474   6
   1  -2 -13-20.9851 50.4986   7
   1   2 -12 958.062 147.126   6
   1  -2 -12 1027.68 150.921   7
   1  -2 -11 6571.47 380.975   6
   1   2 -11 6516.40 406.398   6
   1  -2 -11 6716.49 409.668   7
   1   2 -10 2508.77 254.287   6
   1  -2 -10 2800.39 258.473   6
   1  -2 -10 2605.07 255.943   7
   1  -2  -9 22346.5 731.367   3
   1   2  -9 22826.0 753.447   6
   1  -2  -9 20889.7 702.801   6
   1   2  -9 23389.2 700.187   3
   1  -2  -9 21267.1 707.617   7
   1  -2  -8 62083.1 1231.61   3
   1  -2  -7 9546.76 401.746   3
   1  -2  -7 9160.65 430.307   1
   1  -2  -6 82770.0 1290.78   3
   1  -2  -6 84459.4 1388.70   1
   1  -2  -5 69476.0 1061.14   3
   1  -2  -5 72650.0 1154.87   1
   1  -2  -4 176982. 2051.69   1
   1  -2  -4 173136. 1968.96   3
   1  -2  -3 8979.85 262.360   1
   1  -2  -3 8446.60 230.860   4
   1  -2  -3 8228.68 225.027   3
   1  -2  -2 44820.1 585.706   4
   1  -2  -2 44664.6 620.729   1
  -1  -2   1 4449.49 147.357   4
   1  -2  -1 4494.11 130.521   4
   1  -2  -1 4410.79 136.315   1
   1  -2   0 23123.7 375.199   4
  -1  -2  -1 48872.3 659.393   1
  -1  -2  -2 81225.1 1078.15   1
  -1  -2  -2 81809.7 1076.92   3
  -1  -2  -3 9930.50 314.157   3
  -1  -2  -4 22774.0 543.900   3
  -1  -2  -5 41024.6 832.928   3
  -1  -2  -6 3420.85 239.834   3
  -1   2  -7 4151.98 277.011   3
  -1  -2  -7 3979.13 286.013   3
  -1  -2  -8 24489.7 904.108   8
  -1  -2  -8 25116.5 784.629   3
  -1  -2  -8 24344.8 800.363   7
  -1   2  -8 25962.9 739.927   3
  -1   2  -9 33632.1 952.304   6
  -1  -2  -9 34083.8 999.962   7
  -1   2 -10 5090.18 344.862   6
  -1  -2 -10 5146.33 364.798   7
  -1  -2 -11 11027.3 501.895   7
  -1   2 -11 10651.0 449.559   6
  -1   2 -12 369.311 68.8374   6
  -1  -2 -12 232.868 69.1119   7
  -1  -2 -13 2.91809 21.6447   7
   1  -3 -13 2329.88 185.700   7
   1   3 -13 2471.27 185.145   6
   1   3 -12 169.487 72.0005   6
   1  -3 -12 270.662 83.3268   7
   1   3 -11 4470.90 334.195   6
   1  -3 -11 4848.00 311.333   6
   1  -3 -11 4156.36 317.265   7
   1  -3 -10 898.654 150.919   6
   1  -3 -10 790.632 153.031   7
   1   3 -10 890.622 156.001   6
   1  -3  -9 33051.4 912.344   6
   1   3  -9 35977.5 991.670   6
   1  -3  -9 34984.9 953.438   3
   1  -3  -9 34461.9 931.228   4
   1  -3  -9 32980.4 935.777   7
   1  -3  -8 1619.81 187.353   4
   1  -3  -8 1443.79 179.200   3
   1  -3  -7 39621.5 923.042   3
   1  -3  -7 38378.8 953.415   1
   1  -3  -7 40333.8 917.100   4
   1  -3  -6 284.335 73.5948   4
   1  -3  -6 364.802 85.3236   1
   1  -3  -6 318.872 79.1304   3
   1  -3  -5 646.901 89.5621   3
   1  -3  -5 733.865 106.834   1
   1  -3  -5 723.355 93.4211   4
   1  -3  -4 1040.23 114.972   1
   1  -3  -4 979.476 96.5520   4
   1  -3  -4 1011.02 97.4102   3
   1  -3  -3 5553.04 202.967   4
   1  -3  -3 6052.11 226.462   1
   1  -3  -2 324.509 48.6025   1
   1  -3  -2 403.061 51.8322   4
  -1  -3   2 451.564 66.1909   4
  -1  -3   1 74175.4 975.585   4
   1  -3  -1 73156.7 932.230   4
   1  -3  -1 74754.7 919.914   1
   1  -3   0 2717.33 107.808   1
   1  -3   0 2756.70 135.881   4
  -1  -3   0 2657.12 140.819   4
  -1  -3  -1 27564.3 517.838   4
  -1  -3  -1 25240.9 442.181   1
  -1  -3  -2 64433.5 967.982   4
  -1  -3  -2 61909.2 912.624   1
  -1  -3  -3 13531.1 418.505   4
  -1  -3  -4 1641.94 152.460   3
  -1  -3  -4 1467.07 151.140   4
  -1  -3  -5 4936.51 304.561   4
  -1  -3  -5 5024.95 285.930   3
  -1  -3  -6 252.413 85.9953   4
  -1  -3  -6 325.331 88.6776   3
  -1   3  -7 6441.77 336.781   3
  -1  -3  -7 6692.10 383.869   3
  -1  -3  -7 7109.26 430.391   4
  -1  -3  -8 8940.33 500.601   4
  -1  -3  -8 7565.17 509.152   8
  -1  -3  -8 7260.74 427.443   7
  -1   3  -8 8293.70 404.091   3
  -1   3  -9 2483.92 260.086   6
  -1  -3  -9 2382.97 251.842   7
  -1  -3 -10 8994.19 474.727   7
  -1   3 -10 9059.36 468.503   6
  -1   3 -11 694.800 117.740   6
  -1  -3 -11 702.784 129.274   7
  -1  -3 -12-32.4304 43.0174   7
  -1   3 -12 33.0133 32.9537   6
   1   4 -13 11030.9 358.991   6
   1  -4 -12 4985.84 299.984   7
   1   4 -12 5056.95 304.407   6
   1   4 -11 4266.66 316.982   6
   1  -4 -11 4165.05 308.883   7
   1   4 -10 6.19146 57.0970   6
   1  -4 -10 69.0893 69.4531   7
   1  -4  -9 5005.23 345.578   7
   1   4  -9 4846.79 360.100   6
   1  -4  -8 8173.67 413.817   4
   1  -4  -8 8598.51 433.563   7
   1  -4  -7 14640.1 573.825   1
   1  -4  -7 14257.8 520.263   4
   1  -4  -6 20732.1 627.457   1
   1  -4  -6 20155.5 575.621   4
   1  -4  -5 146.781 62.2348   1
   1  -4  -5 131.763 43.1721   4
   1  -4  -4 30650.5 622.329   4
   1  -4  -4 31476.2 683.325   1
   1  -4  -3 2889.10 170.522   1
   1  -4  -3 2758.31 162.565   4
  -1  -4   2 4240.73 215.507   4
   1  -4  -2 4115.83 179.809   1
   1  -4  -2 3917.39 187.088   4
   1  -4  -1 2264.63 141.725   4
  -1  -4   1 2205.24 151.180   4
   1  -4  -1 2363.69 119.331   1
  -1  -4   0 13511.8 388.413   4
   1  -4   0 12830.9 357.730   4
  -1  -4  -1 40401.6 649.983   1
   1  -4   1 41947.7 585.523   1
  -1  -4  -2 12416.5 398.615   4
  -1  -4  -2 12855.5 359.051   1
  -1  -4  -3 12812.6 432.713   4
  -1  -4  -4 26246.5 693.223   4
  -1  -4  -5 62750.2 1251.62   4
  -1  -4  -6 8118.44 441.175   4
  -1  -4  -7 250.480 82.1802   7
  -1  -4  -7 449.754 118.484   4
  -1  -4  -7 165.445 87.2330   8
  -1  -4  -8 233.402 121.942   8
  -1  -4  -8 360.426 97.5499   7
  -1  -4  -9 9650.42 495.370   7
  -1   4 -10 489.502 113.252   6
  -1  -4 -10 594.705 127.898   7
  -1   4 -11 736.571 118.187   6
  -1  -4 -11 748.295 121.449   7
  -1   4 -12 466.487 70.0872   6
  -1  -4 -12 527.827 78.8246   7
   1   5 -13-15.9362 21.6816   6
   1   5 -12-36.4237 44.5409   6
   1   5 -11 6536.71 364.579   6
   1  -5 -11 6389.45 351.534   7
   1   5 -10 59.1175 63.9011   6
   1  -5 -10-1.27406 57.4272   7
   1  -5  -9 12188.6 534.025   7
   1   5  -9 11939.2 560.246   6
   1  -5  -8 85.6230 59.2039   7
   1  -5  -7 6873.60 358.382   7
   1  -5  -7 7036.46 370.857   4
   1  -5  -7 7406.03 431.311   1
   1  -5  -6 858.747 119.943   4
   1  -5  -6 863.407 131.495   1
   1  -5  -5 4383.60 273.447   1
   1  -5  -5 4300.57 252.761   4
   1  -5  -4 1394.86 149.936   1
   1  -5  -4 1533.38 144.859   4
   1  -5  -3 5280.25 258.484   4
   1  -5  -3 5514.28 259.727   1
   1  -5  -2 295.473 65.4313   4
   1  -5  -2 159.447 43.8115   1
   1  -5  -1 1815.91 147.418   4
   1  -5  -1 1904.50 118.335   1
  -1  -5   1 2032.83 167.233   4
   1  -5   0 251.551 61.5366   4
  -1  -5   0 208.290 62.7015   4
  -1  -5  -1 8774.52 359.168   4
  -1  -5  -2 1108.81 133.063   4
  -1  -5  -3 3295.52 234.521   4
  -1  -5  -4 1682.21 179.520   4
  -1  -5  -5 18762.2 650.021   4
  -1  -5  -6 2922.02 266.289   4
  -1  -5  -6 2568.71 266.876   8
  -1  -5  -7 30237.3 1005.66   8
   1  -5   7 28954.9 782.787  12
  -1  -5  -7 30458.0 837.782   7
  -1  -5  -8 59.5562 69.7057   7
  -1  -5  -9 10271.1 477.877   7
  -1   5 -10 142.709 73.4236   6
  -1  -5 -10 198.813 72.2924   7
  -1   5 -11 843.808 114.973   6
  -1  -5 -11 810.471 104.429   7
  -1   5 -12 2433.51 134.109   6
   1   6 -12 1344.18 116.035   6
  -1   6  12 942.812 128.523   5
   1   6 -11-19.2001 35.9734   6
   1  -6 -10 124.630 64.2893   7
   1   6 -10 71.5794 61.7252   6
   1   6  -9 5898.90 378.349   6
   1  -6  -9 5938.11 350.058   7
  -1  -6   8 2270.68 199.406  12
   1  -6  -8 2374.65 224.325   7
  -1  -6   7 4981.62 301.855  12
   1  -6  -6 127.747 58.5602   4
   1  -6  -6 134.871 65.3929   1
  -1  -6   6 185.890 65.7289  12
   1  -6  -5 8293.88 383.485   1
   1  -6  -5 7733.63 376.694   4
   1  -6  -4 760.274 115.312   1
   1  -6  -4 854.023 121.900   4
   1  -6  -3 35496.4 810.425   4
   1  -6  -2 6235.75 312.138   4
  -1  -6   1 8958.16 402.638   4
   1  -6  -1 8003.07 354.832   4
  -1  -6   0 7472.58 367.125   4
  -1  -6  -1 48341.4 1025.72   4
  -1  -6  -2 1705.42 180.410   4
  -1  -6  -3 7959.78 402.741   4
  -1  -6  -4 3078.57 263.870   4
  -1  -6  -5 15494.1 620.662   4
   1  -6   5 14831.8 511.515  11
   1  -6   6 8182.52 418.757  12
   1  -6   7 13575.5 533.237  12
   1  -6   8 7041.42 364.408  12
  -1  -6  -8 7313.24 381.595   7
  -1  -6  -9 12540.9 479.218   7
  -1  -6 -10 583.102 90.5588   7
  -1   6 -10 521.911 103.521   6
  -1   6 -11 1656.58 133.676   6
   1   7 -11-26.0277 34.8504   6
   1   7 -10 960.944 127.030   6
   1   7  -9 11721.5 491.868   6
  -1  -7   9 11716.5 422.192  12
  -1  -7   8 3200.22 237.739  12
  -1  -7   7 5621.75 326.521  12
  -1  -7   6 11168.5 435.915  11
  -1  -7   6 12149.6 499.936  12
  -1  -7   5 284.461 86.4474  11
  -1  -7   5 250.331 78.2420  12
   1  -7  -5 359.562 93.6810   4
  -1  -7   4 11067.2 464.235  12
   1  -7  -4 9504.13 433.375   4
  -1  -7   4 10583.9 440.326  11
   1  -7  -3 3830.19 270.276   4
   1  -7  -2 965.005 137.784   4
  -1  -7   1 16682.9 627.147   4
   1  -7  -1 16970.1 589.100   4
  -1  -7   0 275.470 85.6879   4
  -1  -7  -1 47.6281 56.2239   4
  -1  -7  -2 57.6227 52.7626   4
   1  -7   3 633.650 130.685   9
  -1  -7  -3 619.037 124.358   4
   1  -7   3 587.849 112.602  11
   1  -7   3 702.485 131.797  12
   1  -7   4 792.265 131.913  11
  -1  -7  -4 779.149 148.614   4
   1  -7   4 687.052 129.136  12
   1  -7   5 7531.17 418.526  12
   1  -7   5 6995.94 372.275  11
   1  -7   6 452.829 96.1099  11
   1  -7   6 489.233 106.236  12
   1  -7   7 18186.1 609.621  12
   1  -7   8 57.9749 46.3970  12
  -1   7  -9 1164.54 150.042   6
  -1   7 -10 289.012 64.4944   6
   1   8 -10 30.9534 27.3808   6
  -1  -8   9 7.71021 39.6250  12
   1   8  -9 87.4678 44.4239   6
  -1  -8   8 14164.5 481.721  12
   1   8  -8 15927.7 550.870   6
  -1  -8   7 16947.4 571.619  12
  -1  -8   6 7117.02 352.350  10
  -1  -8   6 7094.04 383.256  12
  -1  -8   5 257.368 80.9691  12
  -1  -8   4 1377.81 175.765  12
  -1  -8   3 15868.1 594.476  11
  -1  -8   3 15887.7 586.571  12
   1  -8  -2 4089.22 265.744  11
  -1  -8   2 4473.72 294.075  12
   1  -8  -2 3806.28 291.067   4
   1  -8  -1 2.30870 53.5146  11
  -1  -8   1 137.581 61.6958  12
  -1  -8   0 15087.8 514.297  12
   1  -8   0 15562.0 572.023  11
  -1  -8   0 15987.0 654.061   4
  -1  -8   0 15728.2 562.759  10
   1  -8   0 14684.8 516.968  12
   1  -8   1 5214.76 314.688  12
  -1  -8  -1 4916.61 354.490   4
   1  -8   1 5713.95 353.699  11
  -1  -8  -1 5057.26 305.419  10
   1  -8   2 3126.47 267.706  11
  -1  -8  -2 2909.02 224.136  10
   1  -8   2 2917.63 247.963  12
   1  -8   3 62479.5 1345.66   9
   1  -8   3 63830.0 1310.09  11
   1  -8   3 65827.3 1324.40  12
   1  -8   4 8850.23 448.423  12
   1  -8   4 8892.32 440.631  11
   1  -8   5 7894.31 402.081  11
   1  -8   5 7932.37 425.545  12
   1  -8   6 4216.25 265.716  11
   1  -8   6 4497.61 301.321  12
   1  -8   7 16.9181 48.8401  12
   1  -8   8 17.8259 45.4840  12
  -1   8  -9 17.6003 31.8407   6
  -1  -9   9 27.9025 24.4589  12
  -1  -9   8 7240.12 306.407  12
  -1  -9   7 472.558 94.1292  12
  -1  -9   6 11337.9 428.433  10
  -1  -9   6 11703.7 473.045  12
  -1  -9   5-71.6347 74.1891  12
  -1  -9   5 0.35377 48.8919  10
  -1  -9   4 230.362 81.4554  10
  -1  -9   4-3.00591 48.1859  12
  -1  -9   3 6981.01 387.148  12
  -1  -9   3 7312.81 404.292  10
   1  -9  -3 6979.52 337.189  10
  -1  -9   2 36.9047 42.8275  12
  -1  -9   2 97.3088 72.5319  10
   1  -9  -2 21.8565 58.0084  10
  -1  -9   1 353.911 95.7823  10
  -1  -9   1 270.166 81.4712  12
   1  -9   0 549.056 116.236  11
  -1  -9   0 570.139 104.105  12
  -1  -9   0 545.002 116.012  10
   1  -9   0 522.327 103.343  12
   1  -9   1 5316.16 325.307  12
  -1  -9  -1 5568.06 333.174  10
   1  -9   1 5338.49 350.695  11
   1  -9   2 68.4711 58.4085  12
  -1  -9  -2 58.4313 55.2106  10
   1  -9   2 18.4017 56.3379  11
   1  -9   3 11064.6 505.186  11
   1  -9   3 10991.1 493.483  12
   1  -9   4 473.214 105.527  11
   1  -9   4 389.997 102.671  12
   1  -9   5 1850.47 182.080  11
   1  -9   5 2195.30 208.777  12
   1  -9   6 548.397 86.6676  10
   1  -9   6 570.530 108.661  12
   1  -9   7 568.638 91.8222  12
   1  -9   8 3181.46 169.457  12
  -1   9  -8 2837.10 160.977   6
  -1 -10   8 3684.18 166.355  12
  -1 -10   7 9722.43 344.370  12
  -1 -10   6 2314.14 188.248  12
  -1 -10   6 2330.74 169.504  10
  -1 -10   5 1550.40 156.214  10
  -1 -10   5 1565.13 166.749  12
  -1 -10   4 24664.4 708.970  12
  -1 -10   4 25638.4 701.972  10
   1 -10  -3 8691.54 356.216  10
  -1 -10   3 8394.07 401.722  12
  -1 -10   3 8433.88 411.385  10
  -1 -10   2 12876.4 516.898  10
  -1 -10   2 11793.7 485.155  12
   1 -10  -1 779.280 139.569  10
  -1 -10   1 712.857 126.068  10
  -1 -10   1 562.952 105.290  12
   1 -10   0 7223.90 380.509  10
   1 -10   0 6367.15 325.212  12
  -1 -10   0 6576.39 333.940  12
  -1 -10   0 7031.60 370.092  10
  -1 -10  -1 441.636 97.4718  10
   1 -10   1 474.180 95.6583  12
   1 -10   2 3399.82 248.375  12
  -1 -10  -2 3702.57 245.262  10
   1 -10   3 5156.27 303.679  12
   1 -10   4 5381.23 306.831  12
   1 -10   4 5462.05 301.063  10
   1 -10   5 5885.47 282.123  10
   1 -10   5 6233.15 309.082  12
   1 -10   6 860.260 104.960  12
   1 -10   6 843.578 88.1924  10
   1 -10   7 7238.54 249.323  12
  -1 -11   6 7827.70 271.097  12
  -1 -11   5 4910.39 240.395  12
  -1 -11   5 4514.92 216.360  10
  -1 -11   4 2058.96 171.573  10
  -1 -11   4 1695.88 154.309  12
  -1 -11   3 6564.11 307.669  12
  -1 -11   3 6677.12 319.202  10
  -1 -11   2 4256.46 262.252  10
  -1 -11   2 3584.88 227.255  12
  -1 -11   1 177.542 52.0553  12
  -1 -11   1 198.591 73.4541  10
  -1 -11   0 5996.17 306.442  10
   1 -11   0 6090.14 305.400  10
  -1 -11  -1 3477.40 221.185  10
   1 -11   1 3653.43 216.703  12
   1 -11   1 3570.00 235.515  10
   1 -11   2 3894.83 239.024  10
   1 -11   2 3935.45 230.311  12
  -1 -11  -2 3638.07 204.049  10
   1 -11   3 727.901 98.1171  12
   1 -11   3 678.326 99.5671  10
   1 -11   4 75.0546 40.4949  12
   1 -11   4 39.8185 32.2808  10
   1 -11   5 97.5931 32.1977  10
   1 -11   5 135.892 39.9702  12
  -1 -12   3 4175.24 181.334  10
  -1 -12   2 729.460 83.7750  10
  -1 -12   1 1047.31 99.7557  10
   1 -12   0 2314.60 138.216  10
  -1 -12   0 1693.84 119.203  10
   1 -12   1 608.325 75.8509  10
   1 -12   2 24.3892 24.4609  10
   2   0 -14 1396.36 123.835   6
   2   0 -13 15.5713 35.1296   7
   2   0 -13 43.5138 46.4284   6
   2   0 -12 5543.30 331.524   7
   2   0 -12 5501.78 357.494   6
   2   0 -11-241.857 82.5133   7
   2   0 -11-150.611 76.9367   6
   2   0 -10 28533.9 848.584   6
   2   0 -10 29514.7 829.271   3
   2   0 -10 27983.5 800.517   7
   2   0  -9 83.9034 64.2599   3
   2   0  -8 19040.0 582.647   3
   2   0  -7 46.3138 45.6687   1
   2   0  -6 16288.6 480.522   1
   2   0  -5 4.60007 28.2791   1
   2   0  -4 159701. 1793.46   1
   2   0  -3 23.4208 25.3137   1
  -2   0   2 183999. 1851.12   2
   2   0  -2 185804. 1868.85   1
  -2   0   1 18.1672 23.2343   2
  -2   0   1 1.04085 7.08883   4
  -2   0   0 199227. 1999.79   3
  -2   0  -1-0.24601 18.0739   3
  -2   0  -2 31034.1 515.842   3
  -2   0  -3 9.36087 25.3190   3
  -2   0  -4 36360.8 719.084   3
  -2   0  -4 37153.7 642.858   2
  -2   0  -5 20.6887 27.4461   2
  -2   0  -5 9.25064 31.2323   3
  -2   0  -6 61403.3 1155.27   3
  -2   0  -7-29.3582 49.3092   3
  -2   0  -8 9809.13 551.257   8
  -2   0  -8 11006.3 491.824   3
  -2   0  -8 10502.5 530.739   7
  -2   0  -9 15.7605 65.7816   7
  -2   0 -10 1654.70 200.126   7
  -2   0 -11 41.9665 46.1422   7
  -2   0 -12 6291.41 257.027   7
   2   1 -14 723.402 94.4671   6
   2  -1 -14 654.671 79.9166   6
   2   1 -13 4376.31 286.139   6
   2  -1 -13 4231.71 268.621   7
   2  -1 -13 4222.96 268.612   6
   2   1 -12 1130.53 168.414   6
   2  -1 -12 1220.75 160.292   7
   2   1 -12 1394.83 159.813   7
   2  -1 -12 1450.02 178.486   6
   2   1 -11 22738.4 777.124   6
   2  -1 -11 21656.7 727.907   7
   2  -1 -11 23117.1 771.388   6
   2   1 -10 12550.4 510.681   7
   2  -1 -10 11919.4 537.288   6
   2   1 -10 12292.2 517.679   3
   2  -1 -10 12311.0 528.849   3
   2  -1 -10 12169.0 523.939   7
   2   1 -10 12083.9 543.641   6
   2  -1  -9 46067.8 1055.23   3
   2   1  -9 51550.4 1073.35   3
   2  -1  -8 5326.46 304.497   3
   2  -1  -8 5449.11 348.172   1
   2  -1  -7 154.567 64.3013   1
   2  -1  -7 125.009 50.2457   3
   2  -1  -6 90382.6 1308.21   3
   2  -1  -6 92394.3 1434.89   1
   2   1  -5 4521.14 195.654   1
   2  -1  -5 4078.63 218.810   1
   2   1  -4 6030.42 192.843   1
   2  -1  -4 5924.38 219.354   1
   2   1  -3 61443.5 719.923   1
  -2   1   3 59474.4 640.604   2
   2  -1  -3 59999.9 810.369   1
  -2  -1   2 10937.6 223.409   4
   2   1  -2 11395.8 195.844   1
   2  -1  -2 11158.0 156.503   4
   2  -1  -2 11374.6 245.912   1
  -2  -1   1 1040.38 56.2003   4
  -2  -1   0 8502.26 218.484   2
  -2   1   0 7868.32 139.712   3
  -2   1  -1 11990.9 234.928   3
  -2  -1  -1 11787.0 290.952   2
  -2  -1  -1 12544.0 291.866   3
  -2  -1  -2 58626.3 850.877   2
  -2   1  -2 61066.1 798.870   3
  -2  -1  -2 61187.8 859.696   3
  -2   1  -3 2500.66 143.201   3
  -2  -1  -3 2268.14 140.843   2
  -2  -1  -3 2394.49 151.070   3
  -2  -1  -4 928.738 106.761   3
  -2  -1  -4 951.837 97.0074   2
  -2   1  -4 1053.80 107.170   3
  -2  -1  -5 1671.49 157.157   3
  -2   1  -5 1637.47 148.011   3
  -2  -1  -6 408.687 91.6164   3
  -2   1  -6 438.871 87.2528   3
  -2   1  -7 59.0076 45.4457   3
  -2  -1  -7 10.7111 44.9151   3
  -2   1  -8 7437.09 397.790   6
  -2  -1  -8 7494.84 496.264   8
  -2   1  -8 8060.76 417.236   3
  -2  -1  -8 8225.00 438.582   3
  -2  -1  -8 8548.50 489.534   7
  -2   1  -8 7714.42 437.731   7
  -2  -1  -9 549.668 138.100   7
  -2   1  -9 308.526 100.687   7
  -2   1  -9 294.435 78.5142   6
  -2   1 -10 9395.09 448.436   7
  -2   1 -10 10608.6 434.749   6
  -2  -1 -10 10251.8 505.135   7
  -2   1 -11-1.35337 31.7552   7
  -2  -1 -11 29.8012 47.8639   7
  -2   1 -12 147.133 37.7082   7
  -2  -1 -12 174.516 53.1802   7
   2   2 -14 4106.84 212.971   6
   2   2 -13 6184.75 340.423   6
   2  -2 -13 5812.87 324.492   7
   2  -2 -13 6277.22 307.660   6
   2  -2 -12 3601.08 280.745   7
   2  -2 -12 3650.26 279.192   6
   2   2 -12 3689.55 294.061   6
   2  -2 -11 6750.73 408.812   6
   2   2 -11 7484.41 436.626   6
   2  -2 -11 7174.72 415.770   7
   2  -2 -10 13808.0 573.594   7
   2  -2 -10 13408.4 582.702   6
   2   2 -10 14267.4 601.398   6
   2  -2  -9 22442.9 727.330   6
   2   2  -9 22785.1 727.470   6
   2  -2  -9 22875.9 715.464   3
   2  -2  -9 22727.7 700.944   7
   2  -2  -8 754.930 132.264   1
   2  -2  -8 813.196 126.387   3
   2  -2  -7 14793.3 487.956   3
   2  -2  -7 15311.2 544.344   1
   2  -2  -6 8454.76 319.271   3
   2  -2  -6 8975.26 374.124   1
   2  -2  -5 19755.7 443.095   3
   2  -2  -5 19891.9 510.881   1
   2   2  -4 27505.1 417.904   1
   2  -2  -4 28620.3 555.254   1
   2  -2  -4 27549.6 473.804   3
   2  -2  -4 27666.0 461.098   4
   2  -2  -3 3621.86 120.502   4
   2  -2  -3 3511.90 114.755   3
   2  -2  -3 3510.40 160.261   1
   2   2  -3 3117.40 90.0636   1
   2  -2  -2 114343. 1311.28   1
  -2  -2   2 114405. 1301.96   4
   2   2  -2 110783. 1104.18   1
   2  -2  -2 114209. 1193.58   4
   2  -2  -1 403516. 3869.23   4
  -2  -2   1 397095. 3954.17   4
  -2  -2   0 999999. 9493.15   4
  -2  -2  -1 519800. 5169.61   4
  -2  -2  -3 25063.6 570.214   3
  -2  -2  -4 55001.6 990.831   3
  -2  -2  -5 34497.6 807.720   3
  -2   2  -5 34912.0 745.922   3
  -2  -2  -6 6176.36 348.792   3
  -2   2  -6 5945.21 310.449   3
  -2   2  -7 10422.2 441.643   3
  -2  -2  -7 10390.2 484.564   3
  -2  -2  -7 10179.9 507.334   7
  -2  -2  -7 8984.96 520.111   8
  -2  -2  -8 32.9974 77.5806   8
  -2  -2  -8 72.1793 66.7741   7
  -2   2  -8 41.6965 48.0626   7
  -2  -2  -9 9534.37 513.339   7
  -2   2  -9 9421.16 444.869   7
  -2   2  -9 9253.40 460.031   6
  -2   2 -10 31678.2 777.772   7
  -2   2 -10 32420.7 822.505   6
  -2  -2 -10 34171.3 947.186   7
  -2   2 -11 2657.66 183.206   6
  -2  -2 -11 2771.86 227.812   7
  -2  -2 -12 1731.63 137.773   7
   2   3 -14 3129.05 170.657   6
   2   3 -13 13.5521 46.4248   6
   2  -3 -13-102.169 42.4836   6
   2  -3 -12 345.724 83.8098   6
   2   3 -12 321.811 93.9790   6
   2  -3 -12 425.478 106.359   7
   2   3 -11 4593.65 340.429   6
   2  -3 -11 4726.77 335.041   7
   2  -3 -11 4375.90 324.193   6
   2  -3 -10 912.902 157.506   6
   2   3 -10 977.289 161.720   6
   2  -3 -10 906.283 153.595   7
   2   3  -9 11833.7 524.202   6
   2  -3  -9 10882.5 514.009   6
   2  -3  -9 11299.0 503.125   7
   2  -3  -8 10036.3 445.691   3
   2  -3  -8 9889.43 410.270   4
   2  -3  -8 9905.08 476.184   1
   2  -3  -7 12487.5 457.045   3
   2  -3  -7 12346.9 519.532   1
   2  -3  -7 13307.8 439.287   4
   2  -3  -6 81968.5 1198.95   4
   2  -3  -6 85073.5 1387.57   1
   2  -3  -6 80953.1 1242.96   3
   2  -3  -5 3500.34 172.488   4
   2  -3  -5 3605.20 182.919   3
   2  -3  -5 3921.95 226.458   1
   2  -3  -4 417.146 55.1104   4
   2  -3  -4 397.221 69.6130   1
   2  -3  -3 615.303 73.3184   1
   2  -3  -3 697.803 66.1814   4
  -2  -3   2 3527.29 174.607   4
   2  -3  -2 3910.86 150.614   4
   2  -3  -2 4102.50 177.731   1
  -2  -3   1 25978.4 509.149   4
   2  -3  -1 25920.6 464.803   1
   2  -3  -1 26685.8 461.291   4
  -2  -3   0 32321.6 609.936   4
  -2  -3  -1 15659.0 422.790   4
  -2  -3  -2 19867.7 516.277   4
  -2  -3  -3 78339.8 1280.76   4
  -2  -3  -4 4305.38 276.324   4
  -2  -3  -5 30461.2 837.941   4
  -2  -3  -6 27.5903 45.8360   4
  -2   3  -6 24.9681 35.6097   3
  -2  -3  -7 18979.7 796.103   8
  -2   3  -7 20690.9 630.431   3
  -2  -3  -7 19287.0 711.358   7
  -2  -3  -8 3798.24 374.155   8
  -2  -3  -8 3958.01 327.956   7
  -2  -3  -9 9701.08 505.358   7
  -2   3  -9 10060.3 495.752   6
  -2  -3 -10 6233.73 373.436   7
  -2   3 -10 6292.70 349.211   6
  -2  -3 -11 7275.94 351.285   7
  -2   3 -11 7290.43 308.736   6
  -2  -3 -12 1507.39 116.982   7
   2   4 -13 6629.29 302.609   6
   2   4 -12 1932.63 197.399   6
   2  -4 -12 2090.06 212.534   7
   2   4 -11 9600.49 477.305   6
   2  -4 -11 10624.9 495.344   7
   2  -4 -11 10003.2 472.398   6
   2   4 -10 9520.88 487.805   6
   2  -4 -10 10271.2 500.385   7
   2  -4 -10 10102.0 510.852   6
   2   4  -9 91.9848 68.1570   6
   2  -4  -9 58.3986 57.8851   6
   2  -4  -9 48.9715 54.0574   7
   2  -4  -8 496.589 104.961   7
   2  -4  -8 479.842 114.509   1
   2  -4  -7 12671.3 431.125   4
   2  -4  -7 13256.6 534.166   1
   2  -4  -6 11565.4 466.020   1
   2  -4  -6 11038.8 369.441   4
   2  -4  -5 37158.7 696.726   4
   2  -4  -5 36778.3 814.815   1
   2  -4  -4 1275.42 109.289   4
   2  -4  -4 1260.11 126.989   1
   2  -4  -3 45.9834 28.6479   1
   2  -4  -3 410.749 63.3095   4
  -2  -4   2 20843.9 518.162   4
   2  -4  -2 20693.7 455.935   1
   2  -4  -2 20701.0 450.180   4
   2  -4  -1 69856.6 972.346   1
  -2  -4   1 69781.2 1087.63   4
   2  -4  -1 69938.5 997.297   4
  -2  -4   0 6026.39 272.384   4
   2  -4   0 6155.73 215.844   1
  -2  -4  -1 70375.8 1136.07   4
  -2  -4  -2 446.335 87.5544   4
  -2  -4  -3 592.093 105.164   4
  -2  -4  -4 65566.5 1280.98   4
  -2  -4  -5 11366.1 516.969   4
  -2   4  -6 890.979 119.135   3
  -2  -4  -6 1006.93 168.618   4
  -2  -4  -6 788.381 133.316   7
  -2  -4  -6 829.766 164.372   8
  -2   4  -7 1352.79 157.748   3
  -2  -4  -7 1370.60 232.865   8
  -2  -4  -7 1489.14 196.107   7
  -2  -4  -8 3659.90 304.700   7
  -2  -4  -8 4272.92 394.719   8
  -2   4  -9 919.752 156.913   6
  -2  -4  -9 903.603 148.305   7
  -2  -4 -10 4501.38 294.512   7
  -2   4 -10 4499.87 288.713   6
  -2   4 -11 2692.33 177.781   6
  -2  -4 -11 2850.63 192.648   7
  -2   5  13-74.0418 72.7622   5
   2   5 -13 60.5537 34.0228   6
   2   5 -12 19.4270 41.9971   6
   2   5 -11 4574.30 306.008   6
   2  -5 -11 4156.28 304.916   7
   2  -5 -10 195.560 78.8101   7
   2   5 -10 124.439 74.7989   6
   2  -5  -9 26378.0 801.594   7
   2   5  -9 26037.6 805.294   6
   2  -5  -8 67.2486 66.1118   1
   2  -5  -8 75.8130 61.0350   7
   2  -5  -7 164.124 79.0948   1
   2  -5  -6 949.755 118.483   4
   2  -5  -6 960.661 141.036   1
   2  -5  -5 3042.79 233.912   1
   2  -5  -5 3357.24 210.303   4
   2  -5  -4 21.7135 37.2391   1
   2  -5  -4 16.6154 28.4022   4
   2  -5  -3 25343.9 581.134   4
   2  -5  -3 25312.4 586.598   1
   2  -5  -2 7226.50 267.981   1
   2  -5  -2 7036.70 292.471   4
  -2  -5   2 7268.05 339.692   4
  -2  -5   1 50552.3 982.639   4
   2  -5  -1 49710.4 805.046   1
   2  -5  -1 51036.3 894.372   4
  -2  -5   0 6746.82 329.245   4
   2  -5   0 7381.36 257.401   1
  -2  -5  -1 11585.3 447.164   4
  -2  -5  -2 1343.66 154.940   4
  -2  -5  -3 1398.84 164.734   4
  -2  -5  -4 1744.74 199.775   4
  -2  -5  -5 14909.2 610.145   4
  -2  -5  -6 1703.57 211.243   4
  -2  -5  -6 1858.81 248.487   8
  -2  -5  -6 1845.46 193.304   7
  -2  -5  -7 4212.15 377.184   8
  -2  -5  -7 4795.28 327.873   7
  -2  -5  -8 1877.74 210.234   7
  -2  -5  -9 821.035 131.938   7
  -2   5  -9 924.701 153.089   6
  -2  -5 -10 1060.91 127.691   7
  -2   5 -10 936.408 131.318   6
  -2   5 -11 25.2342 27.3827   6
  -2  -5 -11-25.0707 34.1030   7
   2   6 -12 6980.73 282.729   6
   2   6 -11 7053.55 341.697   6
   2   6 -10 54.4333 45.8294   6
   2   6  -9 1982.87 211.992   6
  -2  -6   8 1312.12 145.531  12
   2  -6  -8 1263.77 167.674   7
   2  -6  -7 2997.13 257.128   1
  -2  -6   7 3051.09 232.838  12
   2  -6  -6 8.98724 38.9847   1
  -2  -6   6 139.174 56.9725  12
   2  -6  -5 28682.4 711.921   4
   2  -6  -5 29631.5 781.346   1
   2  -6  -4 18482.5 567.663   1
   2  -6  -4 17726.3 535.131   4
   2  -6  -3-13.9329 41.4114   4
   2  -6  -3-12.4297 29.5061   1
  -2  -6   2 32308.2 854.776   4
   2  -6  -2 33023.1 752.077   4
  -2  -6   1 18346.1 615.444   4
  -2  -6   0 2774.62 238.326   4
  -2  -6  -1 26457.7 768.149   4
  -2  -6  -2 272.584 95.8295   4
  -2  -6  -3 6904.02 405.727   4
   2  -6   4 142.931 75.2021   9
   2  -6   4 44.7387 35.6160  11
  -2  -6  -4 62.6800 56.0991   4
   2  -6   5 198.080 56.7597  11
  -2  -6  -6 7954.37 484.200   8
   2  -6   7-24.9090 66.3165  12
   2  -6   8 296.807 78.6209  12
  -2  -6  -8 184.911 72.2901   7
  -2  -6  -9 6917.36 317.362   7
  -2   6  -9 7418.39 385.296   6
  -2   6 -10 88.7214 44.8443   6
  -2  -6 -10 15.6595 28.5681   7
  -2   7  12 47.4813 52.6558   5
   2   7 -11 1208.91 116.373   6
   2   7 -10 1252.61 143.436   6
  -2  -7   9 535.648 91.6505  12
   2   7  -9 471.621 99.7498   6
   2   7  -8 254.307 81.7992   6
  -2  -7   8 130.573 58.3560  12
  -2  -7   7 2923.81 235.593  12
  -2  -7   6 421.308 80.9150  10
  -2  -7   6 257.101 69.5430  12
  -2  -7   5 166.277 68.0398  12
  -2  -7   4 1074.94 145.652  12
   2  -7  -4 1352.74 157.510   4
   2  -7  -3 2007.59 190.138   4
  -2  -7   1 24606.1 801.125   4
  -2  -7   0 5278.41 357.775   4
  -2  -7  -1 792.840 144.417   4
   2  -7   2 11323.7 491.485  11
  -2  -7  -2 11873.4 448.092  10
  -2  -7  -2 11098.1 532.489   4
   2  -7   2 12116.5 571.741   9
   2  -7   3 6853.03 383.754  11
   2  -7   3 7503.52 477.784   9
  -2  -7  -3 6453.07 411.767   4
   2  -7   4 4233.16 304.461  11
   2  -7   5 5348.73 331.629  11
   2  -7   5 5947.29 379.030  12
   2  -7   6 842.878 139.335  12
   2  -7   6 534.225 101.385  11
   2  -7   7 7006.47 377.120  12
   2  -7   8 7611.82 348.378  12
  -2   7  -9 836.719 118.733   6
  -2   7 -10 48.3914 26.5480   6
  -2   8  11 424.917 76.5443   5
  -2  -8   9 5362.63 265.780  12
  -2  -8   8 5834.47 311.387  12
  -2  -8   7 41458.8 946.763  12
  -2  -8   6 6584.53 370.437  12
  -2  -8   6 6457.83 339.228  10
  -2  -8   5 3588.10 266.130  10
  -2  -8   5 3229.51 262.945  12
  -2  -8   4 6639.67 373.282  10
  -2  -8   4 6931.69 389.014  12
  -2  -8   3 3552.22 273.967  10
   2  -8  -3 2935.09 220.129  11
  -2  -8   3 3501.57 271.768  12
   2  -8  -2 2423.55 211.393  11
  -2  -8   2 2969.56 250.927  10
  -2  -8   2 2610.11 229.701  12
  -2  -8   1 897.795 132.452  12
   2  -8  -1 751.916 124.705  11
  -2  -8   1 1005.07 147.005  10
  -2  -8   0 11694.2 487.202  10
   2  -8   0 11704.5 509.684  11
   2  -8   0 11535.8 465.954  12
   2  -8   0 11167.2 504.503   9
  -2  -8   0 10878.0 448.472  12
  -2  -8  -1 13184.7 512.727  10
   2  -8   1 12806.7 558.063   9
   2  -8   1 13008.4 550.585  11
   2  -8   1 12939.0 522.212  12
  -2  -8  -2 14331.8 528.739  10
   2  -8   2 13235.6 598.315   9
   2  -8   2 13680.6 577.032  11
   2  -8   2 14105.7 575.482  12
   2  -8   3 31275.1 891.003  11
   2  -8   3 31183.3 903.902  12
   2  -8   3 31856.4 989.173   9
   2  -8   4 16256.6 608.880  11
   2  -8   4 16005.5 626.824  12
   2  -8   5 196.081 71.2143  11
   2  -8   5 158.321 73.7872  12
   2  -8   6 43.9455 48.4700  11
   2  -8   6 73.3153 64.6859  12
   2  -8   7 3517.77 241.869  12
   2  -8   8 324.756 68.1097  12
  -2   8  -9 147.534 41.1908   6
  -2   9  10 118.164 46.0633   5
  -2  -9   9 308.493 58.7071  12
  -2  -9   8 1239.55 131.391  12
  -2  -9   7 4921.53 286.335  12
  -2  -9   7 5212.99 265.998  10
  -2  -9   6 9064.76 419.063  12
  -2  -9   6 9063.27 388.046  10
  -2  -9   5 2993.89 251.485  12
  -2  -9   5 2828.26 233.735  10
  -2  -9   4 1140.06 161.984  10
  -2  -9   4 1077.63 155.102  12
  -2  -9   3 3771.89 290.516  10
  -2  -9   3 3606.60 284.259  12
  -2  -9   2 53.1118 60.3190  10
  -2  -9   2-0.80593 46.5091  12
   2  -9  -2-2.09803 43.4175  11
  -2  -9   1 281.482 82.1089  10
  -2  -9   1 321.669 87.9115  12
   2  -9  -1 262.839 84.4894  11
   2  -9   0 19400.3 673.549  11
  -2  -9   0 19669.8 629.127  12
  -2  -9   0 21037.0 684.241  10
   2  -9   0 19784.4 630.385  12
   2  -9   1 694.833 129.213  11
  -2  -9  -1 851.068 142.194  10
   2  -9   1 487.594 114.290   9
   2  -9   1 735.439 126.574  12
   2  -9   2 21623.8 739.254   9
  -2  -9  -2 22886.9 674.107  10
   2  -9   2 22732.8 716.142  12
   2  -9   2 23507.8 759.398  11
   2  -9   3 28.7085 52.5588  12
   2  -9   3 32.5089 51.9734  11
   2  -9   4 457.451 102.545  11
   2  -9   4 434.670 102.031  12
   2  -9   5 2445.21 218.416  12
   2  -9   5 2370.84 199.008  11
   2  -9   6 757.364 114.647  12
   2  -9   7 1068.64 113.410  12
  -2   9  -8 5193.46 187.522   6
  -2 -10   8 10019.1 304.988  12
  -2 -10   7 3262.08 202.482  12
  -2 -10   6 4211.42 238.720  10
  -2 -10   6 4308.63 260.202  12
  -2 -10   5 283.024 80.5531  10
  -2 -10   5 231.117 76.2484  12
  -2 -10   4 2389.21 210.343  10
  -2 -10   4 2081.13 201.592  12
  -2 -10   3 516.627 115.765  10
  -2 -10   3 309.184 77.6298  12
   2 -10  -2 26218.0 702.933  10
  -2 -10   2 27730.4 786.473  10
  -2 -10   2 25725.3 734.990  12
  -2 -10   1 4883.24 321.236  10
  -2 -10   1 4834.91 296.068  12
  -2 -10   0 5314.71 329.316  10
  -2 -10   0 4766.00 284.685  12
   2 -10   0 4940.93 283.622  12
  -2 -10  -1 3091.15 239.225  10
   2 -10   1 2958.79 227.326  12
   2 -10   1 2969.01 248.057  11
   2 -10   2 1165.32 155.067  11
  -2 -10  -2 838.908 118.822  10
   2 -10   2 872.205 131.176  12
   2 -10   3 1068.64 139.304  12
   2 -10   4 1160.41 139.682  12
   2 -10   5 1309.44 133.183  12
   2 -10   5 1274.00 123.422  10
   2 -10   6 7215.60 267.902  12
  -2  10  -6 5194.14 189.926   6
  -2 -11   6 3378.56 185.519  12
  -2 -11   5 31.4637 31.5546  12
  -2 -11   5-6.90008 36.9416  10
  -2 -11   4 10734.6 381.618  10
  -2 -11   4 10613.8 384.577  12
  -2 -11   3 102.751 53.3734  12
  -2 -11   3 149.615 59.7973  10
   2 -11  -2 5069.66 250.078  10
  -2 -11   2 5282.17 289.238  10
  -2 -11   2 5100.31 269.510  12
   2 -11  -1 60.4206 43.4475  10
  -2 -11   1 77.1345 46.1054  10
  -2 -11   1-37.2415 38.3266  12
  -2 -11   0 1947.48 170.546  10
   2 -11   0 2060.87 176.242  10
   2 -11   1 664.738 103.775  10
  -2 -11  -1 683.273 97.3643  10
   2 -11   1 654.370 89.9256  12
   2 -11   2 10113.0 376.518  10
   2 -11   2 9717.43 345.301  12
   2 -11   3 260.496 60.5277  10
   2 -11   3 169.166 48.4776  12
   2 -11   4 4.82119 26.5302  10
   2 -11   4 5.77486 24.7708  12
  -2 -12   3 12349.8 321.528  10
  -2 -12   2 1568.91 115.833  10
  -2 -12   1 3321.80 167.423  10
   2 -12   0-32.4118 28.2805  10
   3   0 -14 13462.1 454.984   6
   3   0 -13-1.16532 52.5362   6
   3   0 -12 5201.33 330.374   7
   3   0 -12 5334.89 362.089   6
   3   0 -11 6.99262 59.0995   6
   3   0 -11-85.0670 69.6164   7
   3   0 -10 64.4237 52.9292   7
   3   0 -10 53.5610 52.7026   6
   3   0 -10 97.0997 60.1136   3
   3   0  -9 152.389 71.6040   1
   3   0  -9-27.7044 36.6077   3
   3   0  -8 1473.97 160.380   1
   3   0  -7 3.23613 41.7682   1
   3   0  -6 299152. 3317.92   1
   3   0  -5 1.36429 31.2265   1
   3   0  -4 779411. 7516.45   1
  -3   0   3 3.23109 18.8385   2
   3   0  -3-0.53860 19.7641   1
  -3   0   2 2507.55 123.162   2
  -3   0   1 24.8414 26.4419   2
  -3   0   0 64417.4 879.849   2
  -3   0  -1 5.93790 28.0662   2
  -3   0  -1 19.3772 20.5525   3
  -3   0  -2 55864.8 826.564   3
  -3   0  -2 55997.6 853.446   2
  -3   0  -3 6.00640 31.9699   2
  -3   0  -3 9.36099 26.3996   3
  -3   0  -4 19406.0 529.239   3
  -3   0  -4 20662.5 508.729   2
  -3   0  -5-19.8381 40.7895   3
  -3   0  -5-17.7848 32.8444   2
  -3   0  -6 15455.7 552.516   3
  -3   0  -7 208.274 111.424   8
  -3   0  -7-81.4141 54.7803   3
  -3   0  -8 282.362 127.169   8
  -3   0  -8 77.4384 58.0651   7
  -3   0  -9-26.1916 70.1645   7
  -3   0 -10 17137.7 606.212   7
  -3   0 -11 25.5005 41.7313   7
   3   1 -14 12844.9 441.826   6
   3  -1 -14 12476.2 417.848   6
   3  -1 -13 1262.27 159.558   6
   3   1 -13 1312.99 165.201   6
   3   1 -12 7423.17 428.242   6
   3   1 -12 8280.93 398.496   7
   3  -1 -12 7194.73 396.556   7
   3  -1 -12 7334.29 428.579   6
   3  -1 -11 401.830 107.645   6
   3   1 -11 600.993 131.644   6
   3   1 -11 607.015 120.836   7
   3  -1 -11 340.851 86.5397   7
   3   1 -10 8191.16 437.825   6
   3  -1 -10 7830.48 404.699   3
   3  -1 -10 8014.60 443.258   6
   3   1 -10 9410.52 438.361   7
   3  -1 -10 8066.20 417.846   7
   3  -1  -9 26873.3 852.536   1
   3  -1  -9 24577.8 711.569   3
   3  -1  -8 21450.8 614.391   3
   3  -1  -8 23296.7 744.140   1
   3  -1  -7 13596.3 431.856   3
   3  -1  -7 13682.6 491.655   1
   3  -1  -6 7568.74 269.691   3
   3  -1  -6 8213.44 337.144   1
   3  -1  -5 1806.98 135.992   1
   3   1  -5 2080.10 127.337   1
   3  -1  -4 12700.8 209.093   4
   3   1  -4 13439.0 297.686   1
   3  -1  -4 13232.2 349.249   1
   3   1  -3 38.1644 21.3367   1
  -3   1   3 46.7159 22.8499   2
   3  -1  -3 12.4168 26.4908   1
  -3  -1   2 3621.34 117.479   4
  -3  -1   1 125112. 1362.90   4
  -3  -1   1 124186. 1472.02   2
  -3   1   0 12274.5 232.504   3
  -3  -1   0 11942.9 333.372   2
  -3  -1  -1 31054.0 602.445   2
  -3   1  -1 30188.7 477.087   3
  -3  -1  -2 5410.39 241.835   2
  -3  -1  -2 5296.97 224.462   3
  -3   1  -2 5312.56 202.658   3
  -3  -1  -3 130.247 46.7775   2
  -3   1  -3 133.369 42.0497   3
  -3  -1  -3 136.296 47.7623   3
  -3  -1  -4 6998.02 306.013   2
  -3   1  -4 6993.72 301.392   3
  -3  -1  -4 6706.62 313.167   3
  -3   1  -5 228.556 56.5298   2
  -3   1  -5 155.048 51.0084   3
  -3  -1  -5 297.252 82.7311   3
  -3   1  -6 16026.2 549.962   3
  -3  -1  -6 15862.6 582.762   3
  -3  -1  -7 105.224 65.3852   3
  -3  -1  -7 245.390 121.263   8
  -3  -1  -7 129.070 64.9165   7
  -3   1  -7 250.206 72.4197   3
  -3  -1  -8 13696.4 692.309   8
  -3  -1  -8 14362.8 659.923   7
  -3   1  -8 13953.2 622.780   7
  -3  -1  -9 7009.59 438.493   7
  -3   1  -9 6201.99 389.757   7
  -3   1 -10 3248.36 243.153   7
  -3  -1 -10 3164.94 262.101   7
  -3  -1 -11-4.82151 41.2784   7
  -3   1 -11-7.79320 29.2477   7
   3   2 -14 6.10031 37.0242   6
   3  -2 -14 26.7105 32.8383   6
   3   2 -13 9672.29 442.663   6
   3  -2 -13 9086.57 413.743   6
   3  -2 -12 15768.3 618.062   6
   3   2 -12 16572.4 633.789   6
   3  -2 -12 15515.9 609.653   7
   3  -2 -11 4548.17 326.286   7
   3   2 -11 4629.25 339.616   6
   3  -2 -11 4398.84 338.248   6
   3  -2 -10 50590.1 1203.25   6
   3  -2 -10 50258.0 1141.44   7
   3   2 -10 52589.7 1188.09   6
   3  -2  -9 23752.3 745.319   6
   3  -2  -9 23958.5 712.812   7
   3   2  -9 25540.4 740.365   6
   3  -2  -9 24280.2 784.717   1
   3  -2  -8 20208.2 700.052   1
   3  -2  -8 21087.8 609.523   3
   3  -2  -7 35777.4 852.442   1
   3  -2  -7 35912.0 751.512   3
   3  -2  -6 18714.5 399.492   4
   3  -2  -6 19628.2 550.863   1
   3  -2  -6 19112.5 457.528   3
   3  -2  -5 35563.7 569.073   3
   3   2  -5 33768.1 538.178   1
   3  -2  -5 34857.6 688.925   1
   3  -2  -5 33787.2 513.002   4
   3  -2  -4 39923.5 519.315   4
   3  -2  -4 40036.5 521.850   3
  -3   2   4 38902.4 517.457   2
   3   2  -4 38935.9 531.473   1
   3  -2  -3 2868.70 158.833   1
   3  -2  -3 2986.67 96.2331   4
   3  -2  -2 22482.2 449.152   1
  -3  -2   2 21865.4 426.222   4
  -3  -2   1 94932.0 1186.31   4
  -3  -2   0 51878.4 801.995   4
  -3   2   0 52584.4 597.870   3
  -3  -2  -1 32172.0 627.574   4
  -3   2  -1 33197.0 490.677   3
  -3   2  -2 4250.96 174.024   3
  -3   2  -3 244.751 53.0703   3
  -3   2  -4 324.150 65.7482   3
  -3  -2  -4 306.713 77.8189   3
  -3  -2  -5 822.867 133.636   3
  -3   2  -5 809.806 113.561   3
  -3   2  -6 1664.89 169.068   3
  -3  -2  -6 1704.74 198.737   3
  -3  -2  -7 6313.27 462.580   8
  -3   2  -7 6291.73 348.163   3
  -3  -2  -7 6333.05 424.616   7
  -3  -2  -8 1825.85 259.244   8
  -3  -2  -8 1922.76 240.079   7
  -3   2  -8 1754.19 200.889   7
  -3   2  -8 2012.92 210.343   6
  -3   2  -9 37035.5 914.875   7
  -3  -2  -9 39083.1 1052.37   7
  -3   2  -9 37379.0 881.552   6
  -3  -2 -10 71.0074 59.0811   7
  -3   2 -10 87.5097 45.3695   6
  -3   2 -10 232.889 62.7553   7
  -3  -2 -11 1022.06 119.201   7
   3  -3 -14 1638.68 110.640   6
   3   3 -14 2037.65 152.188   6
   3  -3 -13 3760.96 247.228   6
   3   3 -13 3865.89 263.314   6
   3  -3 -12 11.1742 61.3415   7
   3   3 -12 57.7267 54.2975   6
  -3   3  12 127.726 104.689   5
   3  -3 -12 49.8580 47.1595   6
   3  -3 -11 6165.41 402.242   6
   3  -3 -11 6572.64 403.655   7
   3   3 -11 6434.77 391.168   6
   3  -3 -10 9789.12 509.637   6
   3   3 -10 9861.29 480.157   6
   3  -3 -10 10192.8 492.725   7
   3  -3  -9 3011.93 267.547   6
   3  -3  -9 3210.25 265.774   7
   3   3  -9 3447.77 265.401   6
   3  -3  -9 3110.78 272.244   1
   3  -3  -8 11782.6 524.109   1
   3  -3  -7 8122.97 406.188   1
   3  -3  -6 37467.8 826.673   1
   3  -3  -5 11021.9 384.015   1
   3  -3  -5 10511.9 275.441   4
   3  -3  -4 9008.29 239.252   4
   3  -3  -4 8590.86 312.557   1
   3  -3  -3 12600.2 283.665   4
   3  -3  -3 12707.9 381.838   1
  -3  -3   3 11880.6 374.753   4
  -3  -3   2 903.473 97.0843   4
   3  -3  -2 713.118 81.0734   1
  -3  -3   1 6425.36 259.008   4
  -3  -3   0 15.0181 36.1897   4
  -3  -3  -1 18017.9 489.771   4
  -3  -3  -2 34292.9 766.173   4
  -3  -3  -3 32540.0 790.216   4
  -3   3  -3 33445.2 629.691   3
  -3   3  -4 916.918 104.742   3
  -3  -3  -4 965.028 142.057   4
  -3  -3  -5 37940.1 981.230   4
  -3   3  -5 36670.2 796.988   3
  -3  -3  -6 1747.17 233.935   8
  -3  -3  -6 1799.05 215.007   4
  -3  -3  -6 1685.69 209.599   7
  -3   3  -6 1823.17 174.704   3
  -3  -3  -7 15914.3 669.124   7
  -3  -3  -7 15645.7 753.459   8
  -3  -3  -8 1721.07 260.285   8
  -3  -3  -8 2011.96 235.268   7
  -3   3  -9 423.738 97.0953   6
  -3  -3  -9 515.448 116.908   7
  -3   3 -10 25.4081 35.0826   6
  -3  -3 -10 5.43147 44.9207   7
  -3   3 -11 1355.13 90.7927   6
  -3  -3 -11 1873.20 144.577   7
   3   4 -14 0.08039 24.9518   6
   3  -4 -13 239.811 60.3986   6
   3   4 -13 100.509 50.6546   6
   3  -4 -12 2034.70 204.239   6
   3   4 -12 2052.14 199.942   6
   3  -4 -11-23.3403 71.3633   6
   3  -4 -11-7.96141 73.0478   7
   3   4 -11 54.6459 56.9486   6
   3  -4 -10 1143.69 179.322   7
   3   4 -10 1148.23 161.099   6
   3  -4 -10 1269.83 191.544   6
   3  -4  -9 18542.0 662.427   7
   3  -4  -9 16926.4 671.796   6
   3   4  -9 18314.3 629.705   6
   3  -4  -9 16567.4 643.152   1
   3  -4  -8 21635.0 743.591   1
   3  -4  -8 20500.0 701.560   6
   3  -4  -7 23012.4 721.689   1
   3  -4  -6 26045.0 711.453   1
   3  -4  -5 7358.15 329.534   1
   3  -4  -5 7292.05 259.869   4
   3  -4  -4 16964.3 400.863   4
   3  -4  -4 16308.7 462.249   1
   3  -4  -3 9088.50 282.062   4
   3  -4  -3 8998.43 327.220   1
  -3  -4   3 8908.30 368.118   4
  -3  -4   2 102560. 1505.04   4
   3  -4  -2 104923. 1413.23   1
   3  -4  -1 8883.36 305.035   1
  -3  -4   1 8906.45 351.294   4
  -3  -4   0 22797.8 594.825   4
  -3  -4  -1 7523.99 336.299   4
  -3  -4  -2 32669.9 777.744   4
  -3  -4  -3 1662.95 178.404   4
  -3  -4  -4 5272.28 338.187   4
  -3  -4  -5 20.1301 41.3487   4
  -3  -4  -5 100.566 75.1598   8
  -3  -4  -6 703.748 159.737   8
  -3  -4  -6 619.030 119.666   7
  -3  -4  -7 48050.3 1380.68   8
  -3  -4  -7 49126.6 1196.31   7
  -3  -4  -8 4008.58 382.836   8
  -3  -4  -8 3429.78 289.602   7
  -3   4  -9 27700.1 757.080   6
  -3  -4  -9 26652.9 763.165   7
  -3  -4 -10 6215.09 304.332   7
  -3   4 -10 6061.54 277.471   6
  -3  -4 -11 1321.19 101.469   7
   3   5 -13 3455.02 192.980   6
  -3   5  13 3090.24 302.071   5
   3  -5 -12 1546.20 154.315   6
   3   5 -12 1420.45 150.869   6
   3  -5 -11 5184.48 342.580   6
   3   5 -11 4281.69 291.326   6
   3   5 -10 112.039 50.5367   6
   3  -5 -10 103.108 59.1141   6
   3  -5  -9 14737.6 594.014   7
   3  -5  -9 15084.8 652.944   6
   3   5  -9 14989.0 569.141   6
   3   5  -8 928.482 135.880   6
   3  -5  -8 952.269 152.389   1
   3  -5  -8 610.694 132.128   6
   3  -5  -8 720.169 130.560   7
   3  -5  -7 380.707 99.6661   1
   3  -5  -6 2941.22 253.141   1
   3  -5  -5 3531.53 245.439   1
   3  -5  -4 11554.7 368.333   4
   3  -5  -4 10941.6 404.301   1
   3  -5  -3 1724.88 139.264   4
   3  -5  -3 1642.54 144.770   1
  -3  -5   2 4671.56 288.826   4
   3  -5  -2 5311.32 260.179   1
   3  -5  -1 19796.1 507.742   1
  -3  -5   1 18119.7 584.885   4
  -3  -5   0 638.208 108.872   4
   3  -5   0 548.128 81.8864   1
  -3  -5  -1 23461.0 689.632   4
   3  -5   1 24615.4 569.981   1
  -3  -5  -2 10314.1 458.876   4
  -3  -5  -3 15829.1 594.628   4
  -3  -5  -4 735.653 136.685   4
   3  -5   4 425.559 120.616   9
  -3  -5  -5 4288.17 328.266   4
  -3  -5  -5 3600.33 318.980   8
  -3  -5  -6 2933.58 316.775   8
  -3  -5  -6 3310.20 271.935   7
  -3  -5  -7 5494.89 434.410   8
  -3  -5  -7 6328.19 380.124   7
  -3  -5  -8 6870.81 375.000   7
  -3   5  -9 6572.91 340.323   6
  -3  -5  -9 5979.65 311.066   7
  -3   5 -10 2851.25 176.400   6
  -3  -5 -10 3075.91 175.086   7
  -3   6  13 10.1430 64.8424   5
   3   6 -12 26.3388 35.7346   6
  -3   6  12-115.235 93.0897   5
   3   6 -11-100.221 51.8451   6
   3   6 -10 535.706 103.832   6
   3  -6 -10 280.948 80.0527   6
   3   6  -9 4067.95 285.561   6
   3  -6  -9 3828.06 321.756   6
   3  -6  -8-21.8287 68.5145   6
  -3  -6   8 7.96696 47.1317  12
   3  -6  -7 913.033 147.444   1
  -3  -6   7 996.106 134.976  12
   3  -6  -7 1116.97 179.049   6
   3  -6  -6 15636.6 601.952   1
   3  -6  -6 15400.2 616.489   6
  -3  -6   6 16832.0 552.373  12
   3  -6  -5 33985.6 854.810   1
   3  -6  -4 16994.3 545.550   1
   3  -6  -3 6287.05 302.152   4
   3  -6  -3 5571.23 287.090   1
   3  -6  -2 4338.31 233.177   1
  -3  -6   2 4579.76 324.226   4
  -3  -6   1 16286.5 611.103   4
  -3  -6   0 1088.09 159.708   4
  -3  -6  -1 8688.49 442.483   4
  -3  -6  -2 2295.46 237.122   4
   3  -6   3 19848.0 808.100   9
  -3  -6  -3 17221.7 672.783   4
   3  -6   4 3349.27 267.446  11
   3  -6   4 4354.27 392.985   9
  -3  -6  -4 3734.88 314.686   4
  -3  -6  -5 24189.8 857.388   8
   3  -6   5 24882.8 737.785  11
  -3  -6  -6 11165.1 587.979   8
   3  -6   7 3021.12 256.346  12
   3  -6   8 1187.28 137.315  12
  -3   6  -9 86.8368 55.5785   6
  -3   6 -10 871.216 83.0517   6
  -3   7  12 51.2103 56.9317   5
   3   7 -11 5598.88 242.363   6
   3   7 -10 1440.91 147.633   6
  -3  -7   9 412.587 83.2701  12
  -3  -7   8 8508.34 391.699  12
  -3  -7   7 5148.96 315.962  12
  -3  -7   6 4185.02 269.724  10
  -3  -7   6 4072.10 285.253  12
  -3  -7   5 3312.97 246.186  10
  -3  -7   5 3588.73 271.231  12
  -3  -7   4-28.4661 45.6162  10
  -3  -7   4 30.4674 47.6892  12
  -3  -7   3 3757.23 265.159  10
   3  -7  -3 3605.46 297.152   9
  -3  -7   3 3431.45 252.926  12
  -3  -7   2 1387.07 165.654  10
  -3  -7   2 1112.41 141.987  12
  -3  -7   2 1055.21 177.479   4
   3  -7  -1-40.9358 42.9500  11
  -3  -7   1 4.99794 48.8112  10
  -3  -7   1 43.8698 71.4828   4
  -3  -7   1 26.1184 41.2758  12
  -3  -7   0 968.587 136.477  10
  -3  -7   0 1047.11 169.438   4
   3  -7   0 1095.00 181.995   9
  -3  -7   0 1239.63 144.521  12
   3  -7   0 1060.70 151.157  11
   3  -7   1 34.6584 49.7368  11
   3  -7   1 134.983 93.2233   9
  -3  -7  -1-123.186 73.4439   4
  -3  -7  -1 43.6613 51.5567  10
  -3  -7  -2 2167.97 201.236  10
   3  -7   2 2325.03 279.183   9
  -3  -7  -2 1968.66 230.156   4
   3  -7   2 1988.51 213.319  11
   3  -7   3 753.452 139.609  11
   3  -7   3 914.635 181.634   9
   3  -7   4 8838.38 456.732  11
   3  -7   5 119.032 64.5810  11
   3  -7   6 2002.23 220.661  12
   3  -7   6 2011.93 189.759  11
   3  -7   7 338.930 80.5747  12
   3  -7   8 8680.46 325.861  12
  -3   7  -9 1623.80 129.260   6
  -3   8  11 21.7343 48.4663   5
  -3  -8   9 989.939 116.638  12
  -3  -8   8 4257.00 268.405  12
  -3  -8   7 11234.6 473.181  12
  -3  -8   6 26350.6 725.388  10
  -3  -8   6 26610.7 776.976  12
  -3  -8   5 68.6468 50.8664  10
  -3  -8   5 180.208 74.9435  12
  -3  -8   4 5670.15 347.314  10
   3  -8  -4 5499.72 367.751   9
  -3  -8   4 5798.43 364.127  12
  -3  -8   3 1590.30 190.623  10
   3  -8  -3 1420.25 160.389  11
   3  -8  -3 1392.81 191.248   9
  -3  -8   3 1361.77 172.488  12
  -3  -8   2 13281.8 543.770  10
   3  -8  -2 12236.3 507.044  11
  -3  -8   2 12438.8 519.048  12
   3  -8  -2 11582.8 550.143   9
  -3  -8   1 2418.38 231.985  10
   3  -8  -1 2112.64 237.636   9
   3  -8  -1 2543.07 240.290  11
  -3  -8   1 2531.68 227.604  12
   3  -8  -1 2524.50 214.200  12
   3  -8   0 436.056 112.633  11
  -3  -8   0 377.978 100.511  10
   3  -8   0 447.335 138.635   9
  -3  -8   0 392.400 90.3063  12
   3  -8   0 418.662 96.5943  12
  -3  -8  -1 22864.1 704.946  10
   3  -8   1 21365.2 792.668   9
  -3  -8  -1 21069.3 648.099  12
   3  -8   1 22487.8 741.122  12
   3  -8   1 22511.0 763.156  11
   3  -8   2 1667.28 234.958   9
   3  -8   2 1449.23 194.178  11
  -3  -8  -2 1183.25 152.091  10
   3  -8   2 1503.84 198.162  12
   3  -8   3 690.618 157.716   9
   3  -8   3 863.180 156.899  11
   3  -8   3 577.904 128.154  12
   3  -8   4 2007.61 215.944  11
   3  -8   4 2202.36 237.668  12
   3  -8   5 1211.29 156.332  11
   3  -8   5 1351.92 181.501  12
   3  -8   6 4386.53 287.182  12
   3  -8   6 4230.98 243.410  11
   3  -8   7 2093.62 169.120  12
  -3   8  -8 40.3418 30.4146   6
   3  -8   8 50.4274 25.0425  12
  -3   9  10 169.815 55.8112   5
  -3   9   9 1034.79 125.941   5
  -3  -9   9 978.798 102.780  12
  -3  -9   8 16773.3 500.671  12
  -3  -9   7 1999.97 166.951  10
  -3  -9   7 1903.99 183.362  12
  -3  -9   6 29471.2 761.333  10
  -3  -9   6 28335.8 787.696  12
  -3  -9   5 3277.51 256.946  10
  -3  -9   5 3564.32 280.627  12
  -3  -9   4 3017.23 258.177  10
  -3  -9   4 2700.27 252.613  12
   3  -9  -3 211.365 64.9828  11
  -3  -9   3 206.720 85.0501  10
  -3  -9   3 177.985 73.6215  12
  -3  -9   2 1809.23 214.773  10
   3  -9  -2 1361.60 178.738   9
   3  -9  -2 1580.32 180.398  11
  -3  -9   2 1641.66 195.003  12
   3  -9  -1 427.918 105.039  11
  -3  -9   1 411.194 120.390  10
   3  -9  -1 211.716 90.0022   9
  -3  -9   1 272.529 84.1082  12
  -3  -9   0 13001.8 539.526  10
   3  -9   0 11788.4 540.159   9
   3  -9   0 12846.5 553.467  11
   3  -9   0 12257.9 494.664  12
  -3  -9   0 12455.6 502.747  12
  -3  -9  -1 10320.8 464.051  10
   3  -9   1 10237.6 511.343   9
   3  -9   1 10287.3 496.590  11
   3  -9   1 10471.1 473.380  12
   3  -9   2 1588.63 212.880   9
  -3  -9  -2 1595.59 176.037  10
   3  -9   2 1759.02 197.848  12
   3  -9   2 1713.17 206.796  11
   3  -9   3 135.687 72.7858  12
   3  -9   3 45.5724 55.6025  11
   3  -9   4 1544.92 181.009  12
   3  -9   4 1807.04 183.972  11
   3  -9   5 1118.88 140.470  12
   3  -9   5 993.140 121.350  11
   3  -9   6 691.658 77.1326  10
   3  -9   6 616.255 91.6867  12
   3  -9   7 1498.21 106.525  12
  -3   9  -7 1427.15 112.784   6
  -3 -10   8 9295.54 301.865  12
  -3 -10   7 1027.13 99.4050  10
  -3 -10   7 1413.96 137.508  12
  -3 -10   6-4.19373 38.2245  10
  -3 -10   6 6.05081 56.9961  12
  -3 -10   5 1125.83 140.558  10
  -3 -10   5 1090.90 146.907  12
  -3 -10   4 4481.10 294.771  10
  -3 -10   4 4233.92 287.572  12
   3 -10  -3 2520.00 192.206  10
  -3 -10   3 2829.40 237.306  12
  -3 -10   3 2865.45 248.684  10
  -3 -10   2 79.7602 56.6277  10
  -3 -10   2 71.4321 50.3497  12
  -3 -10   1 1294.73 166.587  10
   3 -10  -1 1225.31 155.324  11
  -3 -10   1 1139.34 146.595  12
   3 -10   0 768.293 131.328  11
   3 -10   0 417.237 98.5676   9
  -3 -10   0 811.727 127.786  12
   3 -10   0 726.404 110.546  12
  -3 -10   0 774.559 127.909  10
   3 -10   1 742.366 127.911  11
  -3 -10  -1 748.148 119.240  10
   3 -10   1 847.663 121.926  12
   3 -10   2 19614.0 621.635  11
   3 -10   2 19257.5 589.514  12
   3 -10   3 205.209 68.1410  11
   3 -10   3 243.422 69.6090  12
   3 -10   4 3849.41 232.299  12
   3 -10   5-12.8117 23.9648  10
   3 -10   5-41.4004 34.0457  12
  -3 -11   6 3046.44 176.455  12
  -3 -11   5 444.182 78.6114  12
  -3 -11   5 440.377 71.8388  10
  -3 -11   4 4295.90 235.892  10
  -3 -11   4 4163.14 237.075  12
  -3 -11   3 3914.36 241.408  10
  -3 -11   3 3770.41 230.679  12
  -3 -11   2 3092.67 218.738  10
  -3 -11   2 2918.92 202.148  12
   3 -11  -2 3065.93 186.742  10
   3 -11  -1 335.294 72.7644  10
  -3 -11   1 281.113 65.7030  12
  -3 -11   1 271.379 75.1666  10
   3 -11   0 3506.39 221.211  10
  -3 -11   0 3549.79 221.640  10
   3 -11   1 114.122 52.2130  10
   3 -11   1 118.233 37.0353  12
   3 -11   2 370.384 71.7261  10
   3 -11   2 249.688 53.6863  12
   3 -11   3 629.832 77.5587  10
   3 -11   3 447.558 62.3556  12
   4   0 -15 15.9827 26.1082   6
   4   0 -14 61274.7 1139.18   6
   4   0 -13-35.8046 55.7748   6
   4   0 -12 13362.3 585.793   6
   4   0 -11 69.7452 60.2071   6
   4   0 -11 32.2862 64.4792   7
   4   0 -10 415.927 109.332   6
   4   0 -10 769.502 138.254   7
   4   0 -10 477.046 107.960   3
   4   0  -9 24.9709 34.9421   3
   4   0  -9-11.5567 37.9202   1
   4   0  -8 2898.36 227.700   1
   4   0  -7 31.8498 42.3527   1
   4   0  -6 464.602 76.5278   1
   4   0  -5 16.2106 27.0196   1
   4   0  -4 416.156 60.5660   1
  -4   0   3 11.1600 29.4664   2
   4   0  -3 29.5376 28.8215   1
  -4   0   2 34037.7 617.239   2
  -4   0   1-10.6190 31.4270   2
  -4   0   0 4313.22 209.383   2
  -4   0  -1 37.9589 40.6911   2
  -4   0  -2 14658.1 429.003   2
  -4   0  -2 13931.0 387.054   3
  -4   0  -3 4.76608 35.1083   2
  -4   0  -3 37.0145 38.6807   3
  -4   0  -4 125260. 1809.59   3
  -4   0  -4 130054. 1802.17   2
  -4   0  -5 340.043 83.2403   3
  -4   0  -6 302.056 94.9153   8
  -4   0  -6 306.798 88.5595   3
  -4   0  -7-60.0169 81.6559   8
  -4   0  -8 2703.89 288.238   8
  -4   0  -8 2993.12 293.061   7
  -4   0  -9 20.1793 55.1595   7
  -4   0 -10 2348.65 189.643   7
  -4   0 -11-62.6350 27.4677   7
   4  -1 -15 1000.40 90.3532   6
   4   1 -15 1029.61 96.8935   6
   4   1 -14 48.3563 51.7848   6
   4  -1 -14 16.8028 39.4515   6
   4  -1 -13 2009.85 208.653   6
   4   1 -13 1863.88 201.663   6
   4  -1 -12 2626.27 258.939   6
   4   1 -12 3103.10 275.377   6
   4  -1 -11 804.809 149.764   6
   4  -1 -11 750.612 142.956   7
  -4   1  11 708.105 159.619   5
   4   1 -11 480.548 114.150   6
   4   1 -10 20475.6 633.985   3
  -4   1  10 17783.4 673.760   5
   4  -1 -10 18153.9 674.086   6
   4  -1 -10 18581.7 652.846   7
   4   1 -10 18422.9 655.960   6
   4  -1  -9 3448.48 276.548   1
   4  -1  -8 35918.8 896.218   1
   4   1  -8 35389.8 776.052   1
   4  -1  -7 10547.5 411.519   1
   4  -1  -7 10726.8 353.759   3
   4   1  -7 10582.8 371.734   1
   4   1  -6 74305.3 1073.76   1
   4  -1  -6 71321.4 1148.05   1
   4  -1  -5 1072.66 110.017   1
   4   1  -5 1095.66 93.9188   1
   4   1  -4 20095.6 415.934   1
   4  -1  -4 19413.7 461.927   1
  -4   1   4 19097.6 401.832   2
  -4   1   3 7532.61 235.351   2
   4   1  -3 7897.30 230.895   1
   4  -1  -3 7512.24 259.894   1
  -4  -1   2 38535.1 683.725   2
  -4   1   2 37776.5 613.864   2
  -4  -1   1 1682.37 101.885   4
  -4  -1   1 1730.13 138.351   2
  -4  -1   0 7109.40 297.871   2
  -4  -1  -1 325.815 68.5478   2
  -4   1  -1 337.959 49.4735   3
  -4  -1  -2 230.913 64.9880   2
  -4   1  -2 161.863 41.5687   3
  -4   1  -3 37989.6 737.120   3
  -4  -1  -3 37036.1 788.823   3
  -4   1  -4 36877.2 789.358   3
  -4  -1  -4 36277.8 840.878   3
  -4   1  -4 35466.7 778.655   2
  -4  -1  -4 38291.4 838.048   2
  -4   1  -5 2240.42 195.001   3
  -4  -1  -5 2412.19 218.131   3
  -4   1  -5 2047.18 175.364   2
  -4  -1  -6 8027.44 489.859   8
  -4   1  -6 8559.47 408.655   3
  -4   1  -7 4211.37 334.155   8
  -4  -1  -7 4624.35 388.601   8
  -4  -1  -7 4791.94 382.889   7
  -4  -1  -8 3006.69 314.292   8
  -4  -1  -8 2769.76 285.123   7
  -4   1  -8 2790.11 276.250   7
  -4  -1  -9 3036.40 268.048   7
  -4   1  -9 3018.53 251.125   7
  -4   1 -10 259.882 67.4697   7
  -4  -1 -10 187.759 65.4906   7
  -4  -1 -11 678.825 74.2723   7
   4   2 -15 6421.95 220.093   6
   4  -2 -14 3938.44 236.508   6
   4   2 -14 4346.21 251.608   6
   4   2 -13 164.625 74.1808   6
   4  -2 -13 191.922 76.7551   6
   4  -2 -12 1404.13 189.416   6
  -4   2  12 1740.07 259.735   5
   4   2 -12 1841.57 210.792   6
  -4   2  11 38437.9 1092.77   5
   4  -2 -11 37944.7 1047.14   6
   4   2 -11 39904.9 1009.95   6
   4  -2 -10 3720.53 288.822   7
   4  -2 -10 3363.92 289.340   6
   4   2 -10 3805.24 288.409   6
   4  -2 -10 3518.16 294.215   1
   4  -2  -9 13.0658 52.3476   6
   4  -2  -9 33.1453 55.7584   1
   4  -2  -9 102.812 44.6232   7
   4  -2  -8 1796.11 198.188   1
   4  -2  -7 3358.24 238.521   1
   4  -2  -6 19950.7 547.487   1
   4   2  -5 712.464 65.2889   1
   4  -2  -5 570.449 87.1225   1
  -4   2   4 109.579 29.8759   2
   4  -2  -4 151.996 50.9441   1
   4   2  -4 140.161 31.4273   1
   4   2  -3 3397.89 132.509   1
   4  -2  -3 3454.31 189.234   1
  -4  -2   2 46.7754 31.4291   4
  -4  -2   1 265884. 2858.55   4
  -4  -2   0 8305.90 290.390   4
  -4  -2  -1 3817.03 210.791   4
  -4   2  -1 3995.76 151.817   3
  -4  -2  -2 21082.1 567.197   4
  -4   2  -2 22493.3 465.923   3
  -4   2  -3 86.2358 36.8172   3
  -4   2  -4 13912.5 444.425   3
  -4   2  -5 11313.5 427.194   3
  -4   2  -5 10977.2 419.185   2
  -4  -2  -6 610.479 123.704   4
  -4  -2  -6 748.042 156.094   8
  -4  -2  -7 266.887 113.880   8
  -4  -2  -7 218.372 94.0648   7
  -4  -2  -8 6600.01 477.142   8
  -4  -2  -8 6280.80 415.521   7
  -4   2  -8 6543.27 386.115   7
  -4   2  -8 6195.81 323.695   6
  -4  -2  -9 2697.87 243.944   7
  -4   2  -9 2293.42 196.390   7
  -4   2 -10 1240.32 107.054   7
  -4  -2 -10 1506.61 149.313   7
  -4  -2 -11 23.0982 22.2026   7
   4  -3 -14 3882.71 211.758   6
   4   3 -14 3914.89 217.818   6
  -4   3  13 4729.41 457.526   5
   4   3 -13 4320.96 275.651   6
   4  -3 -13 3896.46 272.124   6
   4   3 -12-12.2616 47.9574   6
   4  -3 -12 123.814 78.9927   6
  -4   3  12-89.9081 112.004   5
   4  -3 -11 23303.0 816.086   6
   4   3 -11 24039.4 751.210   6
   4  -3 -10 8178.47 465.930   6
   4  -3 -10 7588.84 431.751   7
   4   3 -10 8044.44 412.763   6
   4  -3  -9 37547.7 989.919   6
   4  -3  -9 36890.6 948.527   7
   4  -3  -9 37080.7 1005.97   1
   4   3  -9 37968.6 897.560   6
   4  -3  -8 1716.74 200.770   1
   4  -3  -7 5588.83 324.792   1
   4  -3  -6 3712.78 239.186   1
   4  -3  -5 18989.4 531.080   1
   4  -3  -4-3.85147 40.1402   1
   4  -3  -3 18161.2 483.141   1
  -4  -3   3 17521.5 484.160   4
   4  -3  -2 17491.5 462.392   1
  -4  -3   2 17796.9 482.513   4
  -4  -3   1 13106.7 405.994   4
  -4  -3   0 17377.4 475.966   4
  -4  -3  -1 36211.9 760.128   4
  -4  -3  -2 135.685 55.3185   4
  -4  -3  -3 4207.47 280.714   4
  -4  -3  -4 4154.99 299.077   4
  -4  -3  -5 3567.88 292.840   4
  -4  -3  -5 3238.94 305.437   8
  -4  -3  -6 9879.68 572.906   8
  -4  -3  -6 8988.09 501.597   7
  -4  -3  -7 40.0825 109.870   8
  -4  -3  -7 12.0660 66.6540   7
  -4   3  -8 25.0465 40.1896   6
  -4  -3  -8 90.5088 93.0515   8
  -4  -3  -8 104.453 69.8185   7
  -4  -3  -9 6168.07 342.757   7
  -4   3  -9 6177.25 280.898   6
  -4  -3 -10 92.2291 49.7642   7
   4   4 -14 15.9775 22.4663   6
  -4   4  13 2753.90 342.537   5
   4  -4 -13 2877.24 213.973   6
   4   4 -13 2743.86 199.509   6
   4  -4 -12 19875.5 690.004   6
   4   4 -12 19696.7 619.471   6
   4  -4 -11 7474.89 452.816   6
   4   4 -11 7458.31 392.826   6
   4  -4 -10 14654.9 648.083   6
   4   4 -10 14887.8 559.065   6
   4   4  -9 3338.71 250.482   6
   4  -4  -9 2835.43 267.646   1
   4  -4  -9 3285.32 294.902   6
   4  -4  -8 377.215 106.136   1
   4  -4  -8 710.510 134.523   6
   4  -4  -7 11268.3 488.697   1
   4  -4  -6 69.9568 45.7150   1
   4  -4  -5 1173.47 133.321   1
   4  -4  -4 6534.90 310.228   1
  -4  -4   3 55295.0 1081.49   4
   4  -4  -3 57055.5 1025.32   1
  -4  -4   2 13358.5 471.859   4
   4  -4  -2 14270.2 446.200   1
   4  -4  -1 253426. 2932.87   1
  -4  -4   1 253568. 3024.28   4
  -4  -4   0 145151. 1980.99   4
  -4  -4  -1 193543. 2491.17   4
  -4  -4  -2 432.630 91.7374   4
  -4  -4  -3 1511.28 174.691   4
   4  -4   4-55.7854 111.985   9
  -4  -4  -4 120.447 69.6794   4
  -4  -4  -4 20.1752 69.0556   8
  -4  -4  -5 247.430 84.6086   4
  -4  -4  -5 223.135 104.013   8
  -4  -4  -5 356.893 99.0937   7
  -4  -4  -6 3565.84 347.087   8
  -4  -4  -6 3578.98 305.217   7
  -4  -4  -7 39.1464 108.693   8
  -4  -4  -7 149.228 92.1475   7
  -4  -4  -8 150.916 103.347   8
  -4  -4  -8 216.987 76.9557   7
  -4   4  -9 2679.03 182.662   6
  -4  -4  -9 2700.81 204.477   7
  -4  -4 -10 18340.1 428.783   7
  -4   5  13 4650.31 392.614   5
   4   5 -13 4551.51 218.180   6
   4   5 -12 89.2187 46.5113   6
   4  -5 -12-74.0086 60.9418   6
  -4   5  12-34.8898 115.249   5
   4  -5 -11 2402.91 249.565   6
   4   5 -11 2461.71 212.978   6
   4  -5 -10 223.338 88.5147   6
   4   5 -10 65.6173 43.7284   6
   4  -5  -9 5565.25 397.523   6
   4  -5  -8 206.284 80.6369   1
   4  -5  -8 101.519 60.7522   6
   4  -5  -7 7561.82 413.639   1
   4  -5  -7 7749.54 421.814   6
   4  -5  -6 10139.4 454.673   1
   4  -5  -5 9040.45 404.242   1
   4  -5  -4 876.563 121.241   1
  -4  -5   3 343.871 94.6006   4
   4  -5  -3 551.048 95.7163   1
  -4  -5   2 17363.3 605.054   4
   4  -5  -2 18779.7 557.490   1
   4  -5  -1 4251.56 253.871   1
  -4  -5   1 3675.54 266.652   4
   4  -5   0 4571.88 259.964   1
  -4  -5   0 4166.80 283.907   4
   4  -5   1 43145.3 898.978   1
  -4  -5  -1 40387.6 966.635   4
  -4  -5  -2 1613.50 185.174   4
  -4  -5  -3 26131.1 799.372   4
   4  -5   3 28954.5 912.852   9
   4  -5   4-40.8064 124.044   9
  -4  -5  -4 270.147 91.0171   4
  -4  -5  -4 109.374 93.6229   8
  -4  -5  -5 4277.70 361.773   8
  -4  -5  -6 180.315 111.288   8
  -4  -5  -6 209.131 86.1711   7
  -4  -5  -7 101.461 76.9599   8
  -4  -5  -7 322.850 87.0223   7
  -4  -5  -8 933.642 125.191   7
  -4  -5  -9 10347.8 336.541   7
  -4   5  -9 9878.97 337.739   6
  -4   6  13 420.478 116.655   5
   4   6 -12 280.104 56.3657   6
  -4   6  12 305.978 104.485   5
   4   6 -11 886.951 114.677   6
   4  -6 -10 638.822 142.484   6
   4  -6  -9 8629.87 501.208   6
   4  -6  -8 12271.6 597.305   6
  -4  -6   8 12843.3 487.066  12
   4  -6  -7 56351.5 1274.68   1
   4  -6  -7 58043.5 1343.18   6
  -4  -6   7 59649.3 1157.49  12
   4  -6  -6 195.063 80.5865   1
  -4  -6   6 107.512 59.6419  12
   4  -6  -5 6329.26 356.713   1
  -4  -6   5 6654.37 346.774  12
   4  -6  -4 7421.76 366.906   1
   4  -6  -3 6089.29 317.425   1
  -4  -6   2 153.999 81.6824   4
   4  -6  -2 182.075 69.3408   1
  -4  -6   1 4356.15 317.930   4
  -4  -6   0 156.467 61.7352   4
   4  -6   1 1251.92 186.045   9
  -4  -6  -1 1259.56 178.256   4
  -4  -6  -2 42499.5 990.103  10
  -4  -6  -2 42042.5 1081.11   4
   4  -6   3 131457. 2322.41   9
  -4  -6  -4 776.794 153.119   8
  -4  -6  -5 12919.7 631.440   8
   4  -6   5 14021.7 558.595  11
  -4  -6  -6 1329.94 198.854   8
   4  -6   7 4377.70 290.204  12
  -4   6  -8 98.7931 48.6513   6
   4  -6   8 86.3039 39.7288  12
  -4   6  -9 133.435 41.7211   6
  -4   7  12 738.934 118.572   5
  -4   7  11 54.1826 59.7143   5
  -4  -7   9 1790.11 169.567  12
  -4  -7   8 18889.0 609.307  12
  -4  -7   7 19099.6 638.149  12
  -4  -7   6 529.674 111.806  12
  -4  -7   6 528.658 103.481  10
  -4  -7   5 4071.79 287.186  10
  -4  -7   5 4044.50 296.799  12
  -4  -7   4 1188.43 160.552  10
  -4  -7   4 983.004 149.059  12
  -4  -7   3 3645.50 278.657  10
   4  -7  -3 3639.71 312.687   9
   4  -7  -3 3212.13 242.900  11
  -4  -7   3 3652.67 274.471  12
   4  -7  -2 845.379 132.465  11
  -4  -7   2 964.729 142.636  10
  -4  -7   2 892.188 164.396   4
   4  -7  -2 1075.98 179.920   9
  -4  -7   2 1031.84 149.354  12
   4  -7  -1 148.530 61.4211  11
  -4  -7   1 137.606 78.9581  10
  -4  -7   1 203.502 87.3203   4
   4  -7  -1 162.846 85.4602   9
  -4  -7   1 221.711 69.8533  12
   4  -7   0 11460.0 522.436  11
  -4  -7   0 11703.3 497.655  10
   4  -7   0 11509.3 575.650   9
  -4  -7   0 11285.8 480.833  12
  -4  -7   0 10473.2 529.545   4
   4  -7   1 41839.6 1064.41  11
  -4  -7  -1 40926.3 990.821  10
   4  -7   1 41567.6 1156.24   9
  -4  -7  -1 39204.3 959.397  12
   4  -7   2 534.653 152.032   9
  -4  -7  -2 150.030 62.4642  10
   4  -7   2 381.391 107.939  11
   4  -7   3 2877.72 272.997  11
   4  -7   3 2662.85 300.819   9
   4  -7   4 176.073 65.1354  11
   4  -7   5 106.113 58.9268  11
   4  -7   6 689.602 122.024  12
   4  -7   7 2482.89 188.736  12
  -4   7  -8 4284.97 218.983   6
  -4   8  11-31.7549 49.3069   5
  -4   8  10 1135.79 139.304   5
  -4  -8   9 21670.9 577.607  12
  -4  -8   8 4704.90 286.961  12
  -4  -8   7 6102.93 320.489  10
  -4  -8   7 5749.40 344.132  12
  -4  -8   6 7886.06 397.568  10
  -4  -8   6 8081.23 426.295  12
  -4  -8   5 738.084 133.237  10
   4  -8  -5 811.717 155.333   9
  -4  -8   5 983.296 158.696  12
  -4  -8   4 19519.1 691.212  10
   4  -8  -4 17926.9 710.099   9
  -4  -8   4 18940.6 684.289  12
  -4  -8   3 603.651 123.945  10
   4  -8  -3 526.234 140.885   9
   4  -8  -3 597.219 109.890  11
  -4  -8   3 662.250 125.641  12
  -4  -8   2 17190.9 652.490  10
   4  -8  -2 15696.9 676.611   9
  -4  -8   2 16385.7 614.842  12
   4  -8  -2 16159.3 610.654  11
  -4  -8   1 19227.2 678.821  10
   4  -8  -1 17049.3 709.275   9
  -4  -8   1 18148.2 643.007  12
   4  -8  -1 18658.7 687.899  11
   4  -8  -1 18831.2 632.412  12
   4  -8   0 61.8269 56.2559  11
  -4  -8   0 116.275 75.3824  10
   4  -8   0 68.2427 49.5682  12
  -4  -8   0 34.7339 39.6665  12
   4  -8   0 198.286 103.012   9
   4  -8   1 743.452 141.549  11
  -4  -8  -1 744.050 132.651  10
   4  -8   1 779.554 148.982  12
   4  -8   1 811.344 163.177   9
  -4  -8  -1 747.972 126.001  12
   4  -8   2 19753.9 786.811   9
   4  -8   2 19619.7 722.303  11
   4  -8   2 19159.8 722.529  12
   4  -8   3 924.458 156.338  11
   4  -8   3 912.803 162.853  12
   4  -8   4 19.6420 53.9276  11
   4  -8   4 62.5848 62.7895  12
   4  -8   5 2170.54 209.355  12
   4  -8   5 2124.39 188.945  11
   4  -8   6 4.58672 36.9118  12
   4  -8   7 1807.97 125.653  12
  -4   9  10 50.5412 54.6301   5
  -4   9   9 3274.79 229.687   5
  -4  -9   9 3751.04 196.149  12
  -4   9   8 1304.52 149.574   5
  -4  -9   8 1379.82 141.421  12
  -4  -9   7 799.456 107.085  10
  -4  -9   7 675.820 115.284  12
  -4  -9   6 731.676 117.103  10
  -4  -9   6 772.248 131.814  12
  -4  -9   5 3101.58 249.784  10
   4  -9  -5 2631.19 240.347   9
  -4  -9   5 3298.10 271.576  12
  -4  -9   4 1401.09 184.543  10
   4  -9  -4 1264.44 174.825   9
  -4  -9   4 1244.54 173.033  12
  -4  -9   3 1842.85 207.516  10
   4  -9  -3 1349.82 187.194   9
   4  -9  -3 1478.97 167.737  11
  -4  -9   3 1538.77 192.712  12
  -4  -9   2 242.163 89.3967  10
   4  -9  -2 350.075 97.8599  11
  -4  -9   2 250.930 100.377  12
   4  -9  -2 238.887 97.8737   9
  -4  -9   1 1711.67 202.325  10
   4  -9  -1 1641.97 208.925   9
  -4  -9   1 1471.47 182.119  12
   4  -9  -1 1613.41 168.787  12
   4  -9  -1 1498.62 193.207  11
  -4  -9   0 4830.73 327.694  10
  -4  -9   0 4680.90 314.614  12
   4  -9   0 4783.67 353.451   9
   4  -9   0 5043.26 316.737  12
   4  -9   0 5030.55 351.788  11
   4  -9   1 539.583 126.298  11
   4  -9   1 359.868 115.490   9
   4  -9   1 376.841 94.4571  12
  -4  -9  -1 366.736 91.8596  10
   4  -9   2 1713.40 220.976   9
   4  -9   2 1885.28 208.287  11
   4  -9   2 1654.22 189.150  12
   4  -9   3 536.172 111.300  11
   4  -9   3 562.858 112.655  12
   4  -9   4 631.681 102.261  11
   4  -9   4 697.594 114.432  12
   4  -9   5 2744.89 167.907  11
   4  -9   5 2721.79 191.423  12
   4  -9   6 7710.65 260.791  12
  -4 -10   8 290.343 58.3878  12
  -4 -10   7 1538.23 144.905  12
  -4 -10   6 2472.90 182.493  10
  -4 -10   6 2808.79 215.481  12
  -4 -10   5-24.6678 45.8709  10
  -4 -10   5 10.0075 51.6952  12
  -4 -10   4 6266.61 341.579  10
  -4 -10   4 5637.04 328.871  12
  -4 -10   3 236.199 93.7327  10
   4 -10  -3 166.231 65.2053   9
  -4 -10   3 216.624 75.2598  12
  -4 -10   2 5069.79 320.140  10
   4 -10  -2 4067.92 269.771   9
   4 -10  -2 4731.73 284.159  11
  -4 -10   2 4560.38 298.571  12
  -4 -10   1 292.230 87.5747  10
   4 -10  -1 269.145 75.0678  11
   4 -10  -1 249.417 77.0148   9
  -4 -10   1 186.121 72.4734  12
  -4 -10   0-22.7944 47.9852  10
   4 -10   0 15.1108 55.5244  11
   4 -10   0-0.18109 49.6364   9
  -4 -10   0-49.0453 42.3584  12
   4 -10   0 113.946 51.8100  12
   4 -10   1 7175.57 364.237  11
   4 -10   1 7191.64 331.507  12
   4 -10   2 551.661 100.619  11
   4 -10   2 314.238 66.6617  12
   4 -10   3 1891.20 157.227  11
   4 -10   3 1681.85 148.625  12
   4 -10   4 2733.25 164.822  12
   4 -10   5 227.427 39.0993  12
  -4 -11   6 1260.16 111.223  12
  -4 -11   5 3063.63 191.310  12
  -4 -11   4 584.979 89.1543  10
  -4 -11   4 586.014 91.4705  12
  -4 -11   3 491.785 88.7548  10
  -4 -11   3 449.978 82.0283  12
  -4 -11   2 4484.05 250.312  10
   4 -11  -2 4117.88 202.648  10
  -4 -11   2 3942.21 222.281  12
   4 -11  -1 132.715 49.4448  10
   4 -11   0 3678.31 207.659  10
   4 -11   1 562.320 79.8518  10
   4 -11   2 1088.26 95.9311  10
   5   0 -15 5.69477 30.8739   6
   5   0 -14 1411.81 157.876   6
   5   0 -13-12.4401 48.0680   6
   5   0 -12 30134.2 890.975   6
   5   0 -11 19.6853 48.4041   6
   5   0 -10 68.4698 49.5734   6
  -5   0  10 10.8987 98.3648   5
   5   0  -9 32.2994 46.2116   1
   5   0  -8 3827.38 256.998   1
   5   0  -7 35.6290 35.6660   1
   5   0  -6 158707. 1990.26   1
   5   0  -5 13.0835 30.2529   1
  -5   0   4 27177.2 584.782   2
   5   0  -4 28150.0 587.137   1
  -5   0   3-5.19050 41.2110   2
  -5   0   2 2208.88 162.979   2
  -5   0   1 13.7723 34.9365   2
  -5   0   0 22009.6 563.834   2
  -5   0  -1-13.6010 40.6488   2
  -5   0  -2 22256.5 615.436   2
  -5   0  -3-30.6709 48.3947   2
  -5   0  -4 8480.29 398.915   2
  -5   0  -5 111.426 81.0125   8
  -5   0  -6 2733.07 282.640   8
  -5   0  -7-7.46473 87.3212   8
  -5   0  -8 23773.0 789.685   8
  -5   0  -8 24774.6 791.092   7
  -5   0  -9-22.4143 42.8254   7
  -5   0 -10 2638.21 151.271   7
   5  -1 -15 6355.83 254.165   6
   5   1 -15 6631.29 256.310   6
   5   1 -14 1788.78 170.028   6
   5  -1 -14 1763.53 177.614   6
   5  -1 -13 836.517 138.922   6
   5   1 -13 1026.89 151.703   6
  -5   1  12 14266.2 826.222   5
   5  -1 -12 15162.7 628.352   6
   5   1 -12 16050.8 618.495   6
   5   1 -11 77.5399 54.7625   6
   5  -1 -11 21.4014 54.9781   6
  -5   1  10 27132.5 955.093   5
   5  -1 -10 26898.7 816.825   1
   5  -1 -10 28515.4 854.173   6
   5   1 -10 28954.8 829.594   6
   5  -1  -9 17.5085 51.3395   1
   5  -1  -8 28554.7 765.686   1
   5   1  -7 17308.0 480.620   1
   5  -1  -7 17518.8 541.996   1
   5  -1  -6 933.180 113.908   1
   5   1  -6 1002.83 101.512   1
   5  -1  -5 10163.2 378.121   1
   5   1  -5 10433.8 332.085   1
  -5   1   4 6318.01 253.150   2
   5   1  -4 6236.52 239.032   1
   5  -1  -4 5864.52 266.539   1
  -5   1   3 242.769 55.7109   2
   5  -1  -3 260.664 61.9343   1
  -5  -1   2 17591.0 499.120   2
  -5   1   2 18886.9 463.434   2
  -5  -1   1 15448.3 352.072   4
  -5  -1   1 15179.6 474.223   2
  -5   1   1 15028.6 426.856   2
  -5  -1   0 1733.04 125.086   4
  -5   1   0 1571.39 140.598   2
  -5  -1   0 1807.34 170.532   2
  -5   1  -1 1094.09 126.592   2
  -5  -1  -1 1014.26 129.577   2
  -5   1  -2 10624.6 341.959   3
  -5   1  -2 10417.3 401.048   2
  -5  -1  -2 10528.7 430.484   2
  -5   1  -3 64.7101 46.0164   2
  -5  -1  -3 77.7874 50.3483   2
  -5   1  -3 21.3671 32.8819   3
  -5  -1  -4 14260.8 519.552   2
  -5   1  -4 13247.6 490.394   2
  -5   1  -5 2620.34 251.418   8
  -5  -1  -5 3103.25 300.184   8
  -5   1  -6 19047.5 703.789   8
  -5  -1  -6 21471.2 821.385   8
  -5  -1  -7 82.8196 86.7522   8
  -5  -1  -7 39.1842 59.1052   7
  -5  -1  -8 759.041 154.798   8
  -5  -1  -8 933.676 158.590   7
  -5   1  -8 726.394 138.664   7
  -5  -1  -9 842.800 124.289   7
  -5   1  -9 722.809 107.196   7
  -5   1 -10 888.518 76.6811   7
  -5  -1 -10 989.283 95.2570   7
   5  -2 -15 2968.23 155.485   6
   5   2 -15 2874.88 148.704   6
   5   2 -14 205.383 63.0016   6
   5  -2 -14 171.272 60.9897   6
   5   2 -13 20.6646 42.7844   6
   5  -2 -13 129.297 67.4118   6
  -5   2  13 206.506 176.756   5
   5   2 -12-49.8317 64.9798   6
  -5   2  12 20.0892 116.247   5
   5  -2 -12 59.9973 57.0307   6
   5  -2 -11 7203.92 436.857   6
  -5   2  11 6624.39 479.491   5
   5   2 -11 8153.75 421.054   6
   5  -2 -10 1803.43 214.277   6
  -5   2  10 1510.30 211.184   5
   5   2 -10 2026.12 202.402   6
   5  -2  -9 1002.82 153.020   6
   5   2  -9 1140.11 140.475   6
   5  -2  -9 978.664 155.507   1
  -5   2   9 1099.24 175.282   5
   5  -2  -8 3646.94 273.905   1
   5  -2  -7 1110.46 139.226   1
   5  -2  -6 78775.0 1287.82   1
   5  -2  -5 98066.4 1514.60   1
   5  -2  -4 94578.4 1419.09   1
   5   2  -4 94604.2 1204.75   1
  -5   2   4 98113.3 1264.64   2
   5  -2  -3 169.676 60.4706   1
  -5   2   3 90.8215 35.7718   2
  -5  -2   2 27898.0 565.816   4
  -5  -2   1 499.845 70.6596   4
  -5  -2   0 10831.2 345.443   4
  -5  -2  -1 28871.4 651.758   4
  -5  -2  -2 22739.0 620.248   4
  -5  -2  -3 459.112 95.2125   4
  -5   2  -3 403.069 86.9499   2
  -5   2  -4 161.740 69.5010   2
  -5  -2  -4 205.498 75.4020   4
  -5  -2  -4 249.475 104.061   8
  -5  -2  -5 12477.4 622.285   8
  -5  -2  -6 13640.0 668.229   8
  -5  -2  -7 15032.7 709.904   8
  -5  -2  -7 15258.0 653.160   7
  -5  -2  -8 22587.0 811.756   8
  -5  -2  -8 21966.7 715.601   7
  -5   2  -8 20773.9 647.167   7
  -5  -2  -9 675.727 106.532   7
  -5   2  -9 587.250 83.1334   7
  -5  -2 -10 2669.68 145.783   7
   5   3 -14 1020.72 109.517   6
   5  -3 -14 896.013 112.815   6
  -5   3  13 1859.74 319.960   5
   5  -3 -13 1858.60 197.528   6
   5   3 -13 1899.72 178.900   6
  -5   3  12 3095.30 352.663   5
   5  -3 -12 3800.46 309.559   6
   5   3 -12 3911.87 274.212   6
  -5   3  11 4603.73 391.238   5
   5  -3 -11 4874.94 366.218   6
   5   3 -11 4608.97 305.610   6
   5  -3 -10 17167.0 688.962   6
   5   3 -10 18351.3 607.878   6
   5  -3  -9 4046.32 318.907   1
   5  -3  -9 3694.61 294.568   6
   5   3  -9 3499.65 243.668   6
   5  -3  -8 245.799 83.4634   1
   5  -3  -7 1639.35 177.754   1
   5  -3  -6 939.236 127.276   1
   5  -3  -5 869.906 123.290   1
   5  -3  -4 24636.0 649.472   1
  -5  -3   3-7.03325 41.5661   4
   5  -3  -3 83.0327 46.9925   1
  -5  -3   2 91.8000 43.3288   4
   5  -3  -2 151.027 59.9935   1
  -5  -3   1 18141.3 500.544   4
  -5  -3   0 2153.69 167.391   4
  -5  -3  -1 29726.4 695.299   4
  -5  -3  -2 165.908 60.9632   4
  -5  -3  -3 2034.19 198.957   4
  -5  -3  -4 4961.78 329.802   4
  -5  -3  -4 5316.41 386.645   8
  -5  -3  -5 120.037 93.0421   8
  -5  -3  -6 8183.43 522.130   8
  -5  -3  -6 7513.80 461.176   7
  -5  -3  -7 6.41128 84.2886   8
  -5  -3  -7 252.813 87.6706   7
  -5   3  -7 203.551 78.0571   7
  -5  -3  -8 7767.21 461.511   8
  -5  -3  -8 7057.63 371.616   7
  -5  -3  -9 3774.27 219.531   7
   5   4 -14 199.834 45.3502   6
  -5   4  14 259.999 130.121   5
   5  -4 -14 193.703 50.0557   6
  -5   4  13 1319.29 259.968   5
   5  -4 -13 1518.11 167.221   6
   5   4 -13 1616.63 146.554   6
   5   4 -12-137.406 56.6737   6
   5  -4 -12-132.325 72.2181   6
  -5   4  11 15832.3 735.905   5
   5  -4 -11 15477.7 662.664   6
   5   4 -11 15430.6 546.991   6
   5  -4 -10 21944.1 799.799   6
   5   4 -10 22438.5 664.326   6
   5  -4  -9 44852.7 1145.34   6
   5  -4  -8 362.442 103.341   6
   5  -4  -8 368.042 94.3273   1
   5  -4  -7 28.9895 55.9891   1
   5  -4  -6 31250.3 802.318   1
   5  -4  -5 23826.6 678.465   1
   5  -4  -4 7056.85 367.316   1
   5  -4  -3 2124.30 190.378   1
  -5  -4   3 2004.33 192.785   4
   5  -4  -2 12750.1 463.365   1
  -5  -4   2 14136.4 496.022   4
   5  -4  -1 6157.42 319.270   1
  -5  -4   1 6454.00 324.191   4
  -5  -4   0 63426.1 1154.10   4
  -5  -4  -1-3.36156 37.6254   4
  -5  -4  -2 115.351 61.4454   4
  -5  -4  -3 2276.62 215.503   4
   5  -4   3 2187.25 227.107   9
  -5  -4  -3 2614.53 256.491   8
  -5  -4  -4 19112.2 754.488   8
  -5  -4  -5 2023.81 257.717   8
  -5  -4  -5 1810.01 218.275   7
  -5  -4  -6 4573.86 392.086   8
  -5  -4  -6 4213.64 324.026   7
  -5  -4  -7 3271.14 315.439   8
  -5  -4  -7 3832.06 283.512   7
  -5  -4  -8 6649.80 319.739   7
  -5   4  -8 6326.09 272.874   6
  -5  -4  -9 1772.90 127.568   7
  -5   5  13 2887.99 330.133   5
   5   5 -13 3470.57 175.690   6
   5   5 -12 69.5301 40.7520   6
  -5   5  12 94.1271 120.476   5
   5  -5 -12 116.844 67.4246   6
   5  -5 -11 700.026 146.066   6
  -5   5  11 879.295 177.709   5
   5  -5 -10 1119.23 188.909   6
   5  -5  -9 6914.23 442.252   6
   5  -5  -8 1107.78 177.369   6
   5  -5  -7 31256.6 888.587   1
   5  -5  -7 30843.0 895.515   6
  -5  -5   7 31303.9 786.639  12
   5  -5  -6 652.251 121.370   1
   5  -5  -5 19613.0 629.860   1
   5  -5  -4 1043.10 145.063   1
  -5  -5   3-22.0043 53.5480   4
   5  -5  -3-54.7990 51.2118   1
   5  -5  -2 3403.45 252.323   1
  -5  -5   2 3378.65 265.814   4
  -5  -5   1 868.926 134.583   4
   5  -5  -1 751.226 123.791   1
   5  -5   0 1364.10 162.959   1
  -5  -5   0 1229.11 158.353   4
   5  -5   1 9266.05 430.972   1
  -5  -5  -1 9215.07 437.236   4
   5  -5   2 15937.6 625.845   9
  -5  -5  -2 15312.4 612.836   8
  -5  -5  -2 16286.7 598.458   4
   5  -5   3 875.435 156.174   9
  -5  -5  -3 645.048 143.247   8
  -5  -5  -4 13546.1 635.124   8
  -5  -5  -5 1341.03 207.297   8
  -5  -5  -6 3133.80 311.196   8
  -5  -5  -6 3473.44 262.235   7
  -5  -5  -7 110.061 80.8947   8
  -5  -5  -7 43.3664 39.4408   7
  -5  -5  -8 3868.57 197.466   7
  -5   5  -8 3925.90 217.685   6
  -5   6  13 1389.14 188.771   5
  -5   6  12 25.9540 80.0848   5
  -5   6  11 244.621 91.4884   5
   5  -6 -10 503.449 122.621   6
  -5   6  10 92.9465 98.4168   5
   5  -6  -9 7566.88 469.301   6
   5  -6  -8 58178.6 1383.31   6
  -5  -6   8 62512.4 1204.48  12
  -5  -6   7 21273.6 675.616  12
   5  -6  -6 11284.2 515.695   1
  -5  -6   6 11805.7 474.721  10
  -5  -6   6 12106.2 504.628  12
  -5  -6   5 50161.0 1065.58  10
  -5  -6   5 48079.6 1068.00  12
   5  -6  -5 46330.6 1077.64   1
   5  -6  -4 124.641 57.6972   1
  -5  -6   4 47.2774 46.5832  10
  -5  -6   4 86.0910 67.2180  12
  -5  -6   3 20867.8 666.211  12
  -5  -6   3 21434.3 673.504  10
   5  -6  -3 19984.2 655.250   1
  -5  -6   2 66.1127 52.0042  10
   5  -6  -2 142.731 58.0287   1
  -5  -6   2 82.5867 73.2744   4
   5  -6  -2 50.9665 96.3902   9
  -5  -6   2 44.5735 48.7187  12
  -5  -6   1 19086.2 655.175  10
   5  -6  -1 19786.3 713.579   9
  -5  -6   1 18709.0 647.149  12
  -5  -6   1 17243.1 641.993   4
  -5  -6   0 1759.20 200.198  10
   5  -6   0 2237.27 245.438   9
  -5  -6   0 1701.18 201.656  12
  -5  -6   0 1737.55 197.842   4
  -5  -6  -1 813.005 136.640   4
   5  -6   1 968.160 171.934   9
  -5  -6  -1 754.687 126.019  12
   5  -6   2 22228.1 790.748   9
   5  -6   3 10.3425 97.0853   9
  -5  -6  -3 24.6858 73.4599   8
  -5  -6  -4 331.750 110.962   8
   5  -6   5 7882.33 400.312  11
  -5  -6  -5 7258.40 459.849   8
  -5  -6  -6 257.305 105.092   8
   5  -6   7 5948.15 279.564  12
  -5   6  -8 640.502 75.5548   6
  -5   7  12 682.766 122.647   5
  -5   7  11 52.4984 64.0568   5
  -5   7  10 1891.57 205.746   5
  -5   7   9 79.8257 82.0698   5
  -5  -7   9 8.82606 38.7086  12
  -5  -7   8 8087.69 396.628  12
  -5  -7   7 13505.3 544.535  12
  -5  -7   6 19096.2 641.386  10
  -5  -7   6 19019.4 669.614  12
  -5  -7   5 8131.42 423.859  10
  -5  -7   5 8444.23 442.643  12
  -5  -7   4 3162.64 268.459  10
   5  -7  -4 3071.41 289.651   9
  -5  -7   4 3043.80 266.894  12
  -5  -7   3 2502.01 242.799  10
   5  -7  -3 2472.86 230.791  11
   5  -7  -3 2502.14 264.277   9
  -5  -7   3 2533.89 244.698  12
   5  -7  -2 24.6140 50.3854  11
  -5  -7   2 69.7561 64.2619  10
   5  -7  -2 112.356 99.9637   9
  -5  -7   2-13.5695 48.3141  12
  -5  -7   1-100.776 71.3099  10
   5  -7  -1 149.287 93.0793   9
  -5  -7   1 56.1653 60.0212  12
  -5  -7   0 7686.66 433.403  10
  -5  -7   0 8250.77 446.112  12
   5  -7   0 8380.29 490.845   9
   5  -7   1 28804.9 925.565   9
  -5  -7  -1 26152.5 802.968  12
   5  -7   2 931.638 176.916   9
   5  -7   3 3309.60 301.058   9
   5  -7   3 2917.97 271.850  11
   5  -7   4 6029.73 362.379  11
   5  -7   5 465.586 89.3499  11
   5  -7   6-9.19783 40.9941  12
   5  -7   7 215.950 46.4051  12
  -5   8  11 8117.42 363.077   5
   5  -8 -10 3945.13 223.659   9
  -5   8  10 3004.99 238.282   5
   5  -8  -9 3060.32 240.412   9
  -5   8   9 2752.00 243.082   5
  -5  -8   9 3192.11 212.707  12
   5  -8  -8 287.515 106.613   9
  -5   8   8 146.885 71.1657   5
  -5  -8   8 288.714 78.6837  12
  -5  -8   7 3149.96 235.981  10
   5  -8  -7 3307.22 294.076   9
  -5   8   7 2925.89 260.089   5
  -5  -8   7 3427.19 268.722  12
  -5  -8   6 807.152 132.156  10
   5  -8  -6 1036.03 175.226   9
  -5  -8   6 1012.96 160.812  12
  -5  -8   5 12221.7 526.486  10
   5  -8  -5 11853.1 572.269   9
  -5  -8   5 12463.1 552.472  12
  -5  -8   4 3008.44 271.784  10
   5  -8  -4 2731.43 277.322   9
  -5  -8   4 3036.68 278.272  12
   5  -8  -3 27.6656 38.2356  11
  -5  -8   3-16.1732 66.5559  10
   5  -8  -3 2.39472 76.1214   9
  -5  -8   3 63.0687 59.5383  12
   5  -8  -2 431.492 108.348  11
  -5  -8   2 366.176 112.746  10
   5  -8  -2 317.001 125.468   9
  -5  -8   2 559.507 123.003  12
   5  -8  -1 533.601 121.780  11
  -5  -8   1 477.505 118.578  10
  -5  -8   1 397.066 108.745  12
   5  -8  -1 429.625 129.007   9
   5  -8  -1 538.318 115.938  12
   5  -8   0 1409.65 196.776  11
  -5  -8   0 1165.71 171.067  10
   5  -8   0 1677.50 222.143   9
  -5  -8   0 1451.41 191.288  12
   5  -8   1-56.2470 60.9982  11
   5  -8   1 96.8240 81.3339   9
   5  -8   2 3719.77 315.719   9
   5  -8   2 3081.16 278.407  11
   5  -8   3 7381.98 405.695  11
   5  -8   3 7856.71 425.714  12
   5  -8   4 3217.33 253.513  12
   5  -8   4 3360.70 241.582  11
   5  -8   5 2480.09 193.684  12
   5  -8   5 2541.17 170.607  11
   5  -8   6 2998.69 167.248  12
  -5   9   9 160.229 73.1947   5
  -5  -9   9 151.976 45.8206  12
   5  -9  -8 4302.37 243.913   9
  -5  -9   8 4760.26 259.885  12
  -5  -9   7 4656.94 255.223  10
   5  -9  -7 4235.31 274.194   9
  -5  -9   7 4878.72 294.911  12
  -5  -9   6 111.506 67.0355  10
   5  -9  -6 90.1989 67.9427   9
  -5  -9   6 129.100 67.4328  12
  -5  -9   5 114.699 68.4524  10
   5  -9  -5 321.089 104.282   9
  -5  -9   5 163.334 71.6963  12
  -5  -9   4 4378.15 314.927  10
   5  -9  -4 3588.90 289.408   9
  -5  -9   4 4254.16 315.594  12
   5  -9  -3 62.8452 58.5267  11
  -5  -9   3 75.9027 73.6241  10
   5  -9  -3 21.6370 74.2885   9
  -5  -9   3 26.7924 63.4331  12
  -5  -9   2 1901.00 215.339  10
  -5  -9   2 1797.04 209.568  12
   5  -9  -2 1889.36 216.273   9
   5  -9  -2 1897.18 202.568  11
  -5  -9   1 1669.76 196.342  10
   5  -9  -1 1786.58 212.283   9
  -5  -9   1 1982.74 212.789  12
   5  -9  -1 1787.37 174.237  12
   5  -9  -1 2019.25 216.840  11
   5  -9   0 1993.08 220.003   9
  -5  -9   0 1351.95 168.260  12
   5  -9   0 1785.88 186.448  12
   5  -9   0 1806.90 207.343  11
   5  -9   1 300.087 90.9707  11
   5  -9   1 301.940 93.2631   9
   5  -9   1 430.495 100.697  12
   5  -9   2 2064.05 199.402  12
   5  -9   2 2057.14 200.974  11
   5  -9   3 140.736 56.2401  11
   5  -9   3 114.660 54.8932  12
   5  -9   4 1461.45 135.168  12
   5  -9   4 1450.80 127.879  11
   5  -9   5 15.3852 23.1232  12
  -5 -10   8 176.172 42.5933  12
  -5 -10   7 51.5342 36.8026  12
  -5 -10   6 4515.97 269.023  12
  -5 -10   5 85.6317 53.3188  10
   5 -10  -5 58.9804 44.0717   9
  -5 -10   5 14.7145 45.9496  12
  -5 -10   4 126.350 62.9697  10
   5 -10  -4 159.799 67.6911   9
  -5 -10   4 114.243 59.1057  12
  -5 -10   3 1239.37 163.381  10
   5 -10  -3 1011.19 134.197   9
  -5 -10   3 1145.41 153.520  12
   5 -10  -2 210.689 68.1016  11
   5 -10  -2 290.841 83.6737   9
  -5 -10   2 133.666 65.2290  12
   5 -10  -1 69.0283 47.6242  11
   5 -10  -1 37.2804 48.3724   9
  -5 -10   1 110.897 55.4611  12
   5 -10   0 3247.15 231.202   9
   5 -10   0 3164.91 189.966  12
   5 -10   0 2968.50 223.353  11
   5 -10   1 1.11481 40.7370  11
   5 -10   1-23.5722 42.6950  12
   5 -10   2 6398.68 279.600  11
   5 -10   2 6318.86 260.752  12
   5 -10   3 2162.90 134.269  11
   5 -10   3 2201.09 133.769  12
  -5 -11   5 53.6399 34.5116  12
  -5 -11   4 236.938 59.8242  12
  -5 -11   3 678.617 89.7157  12
   5 -11  -2 3190.36 148.781  10
   5 -11  -1 58.3055 31.1919  10
   5 -11   0 1533.14 110.625  10
   5 -11   1 725.496 69.3111  10
   6   0 -15-19.4906 29.1808   6
   6   0 -14 6452.84 325.258   6
   6   0 -13-62.8919 77.9951   6
   6   0 -12 6612.78 395.924   6
   6   0 -11 9.61383 57.0868   6
  -6   0  11-99.8324 165.365   5
   6   0 -10 889.322 147.199   6
  -6   0  10 644.161 201.036   5
   6   0  -9 119.142 70.4382   6
  -6   0   9 42.5210 131.967   5
   6   0  -8 26189.7 703.873   1
   6   0  -7-109.749 50.3569   1
   6   0  -6 9593.33 377.020   1
   6   0  -5 72.7566 38.8032   1
  -6   0   4 7006.06 314.893   2
   6   0  -4 7367.85 313.195   1
  -6   0   3 98.5992 56.7830   2
  -6   0   2 46521.5 928.071   2
  -6   0   1 2.25141 47.8253   2
  -6   0   0 119472. 1789.19   2
  -6   0  -1 84.9067 54.6009   2
  -6   0  -2 4228.63 289.053   2
  -6   0  -3-19.4654 42.7641   2
  -6   0  -3 62.3902 78.0151   8
  -6   0  -4 134.053 61.0581   2
  -6   0  -4-50.1051 65.6579   8
  -6   0  -5-73.1953 74.5536   8
  -6   0  -6 8448.60 478.034   8
  -6   0  -7-28.5276 78.2130   8
  -6   0  -7 2.20810 57.3191   7
  -6   0  -8 1031.82 135.503   7
  -6   0  -9-25.2910 29.3529   7
   6  -1 -15 167.972 49.3832   6
   6   1 -15 130.710 41.7900   6
   6  -1 -14 35.5479 47.4121   6
   6   1 -14 30.7098 36.8656   6
  -6   1  13 1250.41 234.426   5
   6  -1 -13 1213.32 167.503   6
   6   1 -13 1002.24 143.251   6
   6   1 -12 9739.59 464.675   6
   6  -1 -12 9288.72 481.045   6
   6  -1 -11 257.922 82.7341   6
   6   1 -11 209.274 74.2386   6
  -6   1  11 156.215 177.173   5
   6  -1 -10 12436.8 548.784   6
   6   1 -10 13020.1 524.287   6
   6  -1  -9 917.829 143.105   6
   6   1  -9 734.860 116.765   6
   6  -1  -9 774.324 132.898   1
  -6  -1   9 525.024 202.299   5
  -6   1   9 547.791 180.201   5
   6  -1  -8 8703.01 409.061   1
   6  -1  -7 14832.5 507.821   1
   6  -1  -6 1169.46 139.838   1
   6   1  -6 1170.35 118.906   1
  -6   1   5 7816.04 314.392   2
   6  -1  -5 7866.21 354.378   1
   6   1  -5 7553.04 308.135   1
   6  -1  -4 15381.3 492.497   1
  -6   1   4 15766.0 464.288   2
  -6   1   3 82.0874 40.0354   2
  -6  -1   2 16375.6 528.486   2
  -6   1   2 16710.0 493.137   2
  -6   1   1 2334.43 189.221   2
  -6  -1   1 2332.00 200.359   2
  -6  -1   0 904.238 131.015   2
  -6   1   0 1025.68 133.056   2
  -6   1  -1 7563.03 365.085   2
  -6  -1  -1 7668.04 385.686   2
  -6  -1  -2 32769.0 756.842   4
  -6   1  -2 33187.7 836.516   2
  -6  -1  -2 32905.7 859.216   2
  -6  -1  -3 5034.59 320.987   2
  -6  -1  -3 4607.14 290.071   4
  -6  -1  -3 4641.47 343.326   8
  -6   1  -3 4703.57 305.097   2
  -6   1  -4 20011.3 703.404   8
  -6  -1  -4 21327.4 780.104   8
  -6   1  -4 20709.1 669.410   2
  -6   1  -5 910.194 154.156   8
  -6  -1  -5 1126.32 189.441   8
  -6   1  -6 9377.81 473.587   8
  -6  -1  -6 10321.8 548.828   8
  -6  -1  -7 311.795 108.134   8
  -6  -1  -7 658.257 135.389   7
  -6   1  -7 494.886 114.589   7
  -6  -1  -8 89.9096 58.5780   7
  -6   1  -8 48.0790 38.7264   7
  -6   1  -9 501.785 65.7179   7
  -6  -1  -9 487.811 70.1185   7
   6  -2 -15 3711.28 184.708   6
   6   2 -14 19688.9 523.326   6
   6  -2 -14 18723.7 573.998   6
  -6   2  13 677.267 197.842   5
   6  -2 -13 1088.16 158.726   6
   6   2 -13 1145.50 142.524   6
   6  -2 -12 18531.0 698.097   6
   6   2 -12 19069.4 624.224   6
   6  -2 -11 1920.16 228.105   6
   6   2 -11 1884.90 195.057   6
  -6   2  10 1393.99 265.061   5
   6  -2 -10 1982.69 225.057   6
   6   2 -10 2101.21 199.344   6
   6  -2  -9 997.451 156.562   1
  -6   2   9 1093.24 206.133   5
   6  -2  -9 1277.34 172.438   6
   6  -2  -8 8477.72 426.160   1
   6  -2  -7 465.329 97.6182   1
   6  -2  -6 315.403 79.1758   1
   6  -2  -5 1801.06 181.265   1
   6  -2  -4 7744.88 361.453   1
  -6   2   4 8185.75 315.110   2
   6  -2  -3 43478.0 921.156   1
  -6   2   3 44856.6 827.844   2
  -6   2   2 39231.8 798.877   2
  -6   2   1 19993.3 563.896   2
  -6   2   0 18937.5 576.219   2
  -6  -2  -1 627.760 95.2677   4
  -6   2  -1 956.953 136.037   2
  -6  -2  -2 4956.01 283.326   4
  -6   2  -2 5010.75 312.339   2
  -6  -2  -3 8310.15 396.958   4
  -6  -2  -3 9045.54 489.922   8
  -6   2  -3 8205.56 403.428   2
  -6  -2  -4 3889.38 338.854   8
  -6  -2  -5 3118.88 309.267   8
  -6  -2  -6 1231.15 198.479   8
  -6  -2  -7 5421.53 379.825   8
  -6  -2  -7 6134.06 367.286   7
  -6   2  -7 5909.00 343.501   7
  -6  -2  -8 306.813 72.2298   7
  -6   2  -8 266.099 64.4727   7
  -6  -2  -9-0.23778 23.0591   7
   6   3 -14 8093.95 289.094   6
   6  -3 -14 7831.94 338.779   6
   6   3 -13 588.432 94.3493   6
  -6   3  13 683.627 233.976   5
   6  -3 -13 617.586 120.141   6
   6  -3 -12 3798.06 313.404   6
   6   3 -12 4166.33 268.300   6
   6   3 -11 254.317 76.8047   6
  -6   3  11 117.028 103.124   5
   6  -3 -11 160.276 82.8931   6
  -6   3  10 5465.15 444.958   5
   6  -3 -10 5990.83 397.371   6
   6  -3  -9 4421.00 328.518   1
  -6   3   9 4301.53 374.037   5
   6  -3  -9 4462.92 329.281   6
   6  -3  -8 2756.08 251.134   1
  -6   3   8 2912.60 299.308   5
   6  -3  -8 2818.43 246.533   6
   6  -3  -7 7890.10 399.995   1
   6  -3  -6-15.9739 36.8629   1
   6  -3  -5 299.210 86.4887   1
  -6   3   4 333.392 65.5312   2
   6  -3  -4 221.256 70.1846   1
   6  -3  -3 19550.8 611.187   1
  -6   3   3 20893.1 529.575   2
   6  -3  -2 31068.9 790.017   1
  -6  -3  -1 7390.80 329.649   4
  -6  -3  -2 4012.96 261.775   4
  -6  -3  -2 3963.57 317.998   8
  -6  -3  -3 3435.44 254.113   4
  -6  -3  -3 2860.20 286.206   8
  -6   3  -3 2778.31 234.435   2
  -6  -3  -4 2489.19 274.958   8
  -6  -3  -5 1141.28 199.371   8
  -6  -3  -6 529.691 139.867   8
  -6  -3  -6 570.025 119.283   7
  -6  -3  -7-52.6405 88.6081   8
  -6  -3  -7-8.00305 51.3022   7
  -6   3  -7 23.8034 41.9752   7
  -6  -3  -8 2302.39 168.646   7
  -6   4  14 56.6889 98.0223   5
   6  -4 -14 257.143 58.1466   6
   6   4 -13 1040.41 109.491   6
   6  -4 -13 802.561 127.754   6
  -6   4  12 1449.38 265.724   5
   6  -4 -12 1797.68 209.366   6
   6   4 -12 2010.49 171.404   6
  -6   4  11 6079.03 500.510   5
   6  -4 -11 6126.96 409.696   6
  -6   4  10 15002.6 753.402   5
   6  -4 -10 15232.3 657.818   6
  -6   4   9 79.2400 92.8105   5
   6  -4  -9-43.8264 70.7700   6
   6  -4  -8 15510.6 621.211   1
  -6   4   8 16774.7 737.809   5
   6  -4  -8 15204.5 615.974   6
   6  -4  -7 19386.1 675.375   1
  -6   4   7 20618.9 763.022   5
   6  -4  -7 18746.5 657.188   6
   6  -4  -6 26138.7 764.778   1
   6  -4  -5 7509.93 401.095   1
   6  -4  -4 17209.9 612.945   1
   6  -4  -3 4573.16 303.943   1
   6  -4  -2 2904.67 237.446   1
   6  -4  -1 26843.3 764.808   1
  -6  -4  -1 7627.10 434.412   5
   6  -4   1 7232.75 370.115   9
  -6  -4  -1 7730.12 437.367   8
  -6  -4  -1 7426.01 358.622   4
   6  -4   2 18497.4 630.423   9
  -6  -4  -2 20008.7 733.605   8
  -6  -4  -2 19240.4 615.208   4
   6  -4   3 85388.8 1560.83   9
  -6  -4  -3 87436.6 1741.27   8
  -6  -4  -4 9833.57 550.441   8
  -6  -4  -5 4592.44 371.192   8
  -6  -4  -5 4192.49 315.293   7
  -6  -4  -6 926.052 166.343   8
  -6  -4  -6 1003.28 148.361   7
  -6  -4  -7 153.410 75.1423   8
  -6  -4  -7 41.9417 39.1359   7
  -6  -4  -8 5635.84 221.214   7
  -6   5  13 1770.24 264.276   5
  -6   5  12 2954.73 347.126   5
   6  -5 -12 3782.26 287.328   6
   6  -5 -11 1920.77 226.741   6
  -6   5  11 1614.15 259.435   5
  -6   5  10 15325.9 729.251   5
   6  -5 -10 15523.5 665.778   6
  -6   5   9 5889.05 443.333   5
   6  -5  -9 5331.59 384.980   6
  -6   5   8 22814.1 880.371   5
   6  -5  -8 20225.1 750.841   6
   6  -5  -7 40004.6 1035.53   1
   6  -5  -7 37959.9 1030.12   6
  -6  -5   7 40059.3 958.401  12
   6  -5  -6 747.762 135.885   1
  -6   5   6 463.218 107.552   5
  -6  -5   6 592.843 106.380  12
  -6  -5   5 1069.30 153.581  10
   6  -5  -5 1230.07 167.106   1
  -6  -5   5 1288.86 167.979  12
   6  -5  -4 1302.01 173.947   1
   6  -5  -3 89.9728 72.7682   1
   6  -5  -2 132.695 57.5191   1
  -6  -5   1 11986.6 566.296   5
   6  -5  -1 11955.6 509.346   9
   6  -5  -1 11378.2 504.523   1
  -6  -5   1 13240.9 583.322  12
  -6  -5   0 3370.08 301.633   5
   6  -5   0 3502.21 278.321   9
   6  -5   0 3427.85 271.352   1
  -6  -5   0 2992.46 271.290   8
  -6  -5   0 3210.73 290.265  12
   6  -5   1 46323.7 1069.81   9
  -6  -5  -1 48580.2 1164.97   8
   6  -5   2 1810.70 204.314   9
  -6  -5  -2 1492.04 210.298   8
   6  -5   3 140.715 63.3766   9
  -6  -5  -3 137.206 86.3722   8
  -6  -5  -4 180.149 99.6198   8
  -6  -5  -5 864.333 156.398   8
  -6  -5  -6-54.9913 77.3858   8
  -6  -5  -6 491.793 85.2549   7
   6  -5   7 4844.39 210.406  12
  -6   5  -7 4515.29 200.698   6
  -6   6  13 5264.69 335.982   5
  -6   6  12 106.981 94.9970   5
  -6   6  11 150.786 105.822   5
  -6   6  10 13675.1 681.832   5
  -6   6   9 1324.41 216.477   5
  -6   6   8 18993.6 807.725   5
  -6  -6   8 18359.3 629.065  12
  -6   6   7 9539.73 548.448   5
  -6  -6   7 8904.21 446.452  12
  -6  -6   6 8918.37 440.164  10
  -6   6   6 8526.02 523.845   5
  -6  -6   6 9376.62 465.506  12
  -6  -6   5 33461.7 911.126  10
  -6  -6   5 34364.4 931.196  12
   6  -6  -4-25.9552 43.1764   1
  -6  -6   4 13.0592 60.9612  10
  -6  -6   4 47.0577 59.8168  12
  -6  -6   3 15615.3 626.581  10
  -6  -6   3 13498.4 607.467   5
   6  -6  -3 15250.4 632.231   9
   6  -6  -3 14104.9 584.656   1
  -6  -6   3 14644.9 606.063  12
  -6  -6   2 2612.18 257.668  10
  -6  -6   2 2557.54 268.881   5
   6  -6  -2 2801.01 264.622   9
   6  -6  -2 2551.16 250.638   1
  -6  -6   2 2761.30 268.040  12
   6  -6  -1 71284.6 1468.01   9
  -6  -6   1 69967.9 1487.42  12
   6  -6   0 56163.3 1260.54   9
  -6  -6   0 54985.2 1289.91  12
   6  -6   1 9484.98 483.098   9
   6  -6   2 31569.5 903.810   9
  -6  -6  -2 30460.0 934.319   8
  -6  -6  -3 10688.0 539.931   8
  -6  -6  -4 725.591 150.666   8
   6  -6   5 178.922 60.2571  11
  -6  -6  -5 116.014 74.5022   8
  -6  -6  -6 226.275 83.4579   8
  -6   6  -7 59.1332 25.4211   6
  -6   7  12 245.785 95.0685   5
  -6   7  11 61.0538 80.5463   5
  -6   7  10 1468.83 206.768   5
  -6   7   9 1121.55 200.070   5
  -6  -7   9 1485.33 161.396  12
  -6   7   8 4567.21 378.834   5
  -6  -7   8 4579.79 302.834  12
  -6  -7   7 10089.7 448.907  10
  -6   7   7 9268.17 559.962   5
  -6  -7   7 10013.7 479.374  12
  -6  -7   6 7178.45 400.691  10
  -6  -7   6 7785.72 437.117  12
  -6  -7   5 10307.8 501.989  10
   6  -7  -5 10406.3 532.239   9
  -6  -7   5 10930.3 529.975  12
   6  -7  -4 181.976 70.6651  11
  -6  -7   4 21.0717 65.8114  10
   6  -7  -4 109.924 86.2105   9
  -6  -7   4 180.865 84.3636  12
   6  -7  -3 35.5915 51.9979  11
  -6  -7   3 86.7915 67.0613  10
   6  -7  -3 145.336 110.150   9
  -6  -7   3 68.3085 71.4031  12
  -6  -7   2 1449.29 200.879  10
   6  -7  -2 2009.92 238.120   9
  -6  -7   2 1606.65 215.969  12
   6  -7  -1 1388.26 206.471   9
  -6  -7   1 1389.47 195.973  12
   6  -7   0 3960.15 321.200   9
   6  -7   1 8801.02 476.616   9
   6  -7   2 7711.39 431.147   9
   6  -7   3 2291.15 225.110  11
   6  -7   4 2278.62 196.154  11
   6  -7   5 5687.98 291.140  12
   6  -7   5 5427.29 240.927  11
   6  -7   6 7041.64 248.398  12
  -6   8  11 448.902 96.2479   5
   6  -8 -10 2047.45 171.057   9
  -6   8  10 1653.51 197.648   5
   6  -8  -9 2412.24 212.947   9
  -6  -8   9 2005.45 169.013  12
   6  -8  -8 323.116 95.5629   9
  -6   8   8 135.369 95.1521   5
  -6  -8   8 313.448 88.2411  12
   6  -8  -7 530.955 120.166   9
  -6  -8   7 643.761 126.039  12
  -6  -8   6 10798.4 478.787  10
   6  -8  -6 10764.1 518.018   9
  -6  -8   6 11471.0 528.763  12
  -6  -8   5 85.6869 62.2652  10
   6  -8  -5-5.24501 75.1937   9
  -6  -8   5 38.1454 56.6147  12
  -6  -8   4 1481.76 197.278  10
   6  -8  -4 1582.11 207.934   9
  -6  -8   4 1571.70 203.372  12
   6  -8  -4 1467.69 165.382  11
   6  -8  -3 6622.93 391.744  11
  -6  -8   3 6707.74 413.733  10
   6  -8  -3 6746.95 422.316   9
  -6  -8   3 6700.90 428.076  12
   6  -8  -2 1089.52 170.219  11
   6  -8  -2 1126.24 178.875   9
  -6  -8   2 1130.92 176.664  12
   6  -8  -1 117.004 74.1498  11
   6  -8  -1 150.210 98.1773   9
  -6  -8   1 35.0875 61.4847  12
   6  -8   0 2806.46 268.130  11
   6  -8   0 2899.53 269.601   9
   6  -8   1 861.637 143.995  11
   6  -8   1 859.620 156.269   9
   6  -8   2 1622.33 186.101  11
   6  -8   3 16015.5 531.148  11
   6  -8   3 15628.9 538.824  12
   6  -8   4 6602.08 301.699  12
   6  -8   4 6282.59 273.247  11
   6  -8   5 9091.15 287.529  12
   6  -9  -9 81.4384 35.4900   9
  -6  -9   9 47.8354 30.7307  12
   6  -9  -8 2693.25 194.591   9
  -6  -9   8 2201.62 175.435  12
   6  -9  -7 1337.50 155.782   9
  -6  -9   7 1305.99 155.176  12
   6  -9  -6 1298.75 163.106   9
  -6  -9   6 1122.16 156.189  12
   6  -9  -5 394.384 109.384   9
  -6  -9   5 451.356 117.642  12
   6  -9  -4 7082.90 389.011   9
  -6  -9   4 7482.59 421.382  12
   6  -9  -3 2116.77 211.922   9
  -6  -9   3 1965.56 215.779  12
   6  -9  -3 2430.41 209.491  11
  -6  -9   2 2833.43 253.104  12
   6  -9  -2 2960.96 249.757   9
   6  -9  -2 2765.17 238.751  11
   6  -9  -1-36.2500 51.4963  11
   6  -9  -1-30.3812 61.2202   9
   6  -9  -1 62.4596 35.9449  12
   6  -9   0-16.8741 49.5964  11
   6  -9   0-12.8769 57.3627   9
   6  -9   0 62.3508 46.5280  12
   6  -9   1 2639.50 222.675   9
   6  -9   1 2505.03 196.816  12
   6  -9   1 2697.89 221.186  11
   6  -9   2 3785.11 226.356  12
   6  -9   2 3862.34 236.483  11
   6  -9   3 643.558 84.2283  12
   6  -9   3 686.895 84.0116  11
   6  -9   4 995.625 81.5293  12
  -6 -10   7 749.702 95.5916  12
   6 -10  -6 1720.64 133.718   9
  -6 -10   6 1700.32 158.726  12
   6 -10  -5 179.568 56.5241   9
  -6 -10   5 109.537 56.3087  12
   6 -10  -4 335.413 81.8607   9
  -6 -10   4 399.453 92.9547  12
   6 -10  -3 940.746 120.241   9
  -6 -10   3 957.107 130.337  12
   6 -10  -2 697.527 109.001   9
   6 -10  -2 813.678 102.107  11
   6 -10  -1 1902.04 167.977   9
   6 -10  -1 2122.88 167.989  11
   6 -10   0 2763.58 182.756  11
   6 -10   1 249.153 53.1487  11
   6 -10   1 315.583 48.5617  12
   6 -10   2 2.48394 21.5329  11
   7   0 -15 11.5927 28.8459   6
   7   0 -14 729.168 107.399   6
   7   0 -13-8.43856 44.7373   6
  -7   0  12 12056.2 652.357   5
   7   0 -12 12308.4 522.164   6
   7   0 -11 56.8742 51.8766   6
  -7   0  11 64.3149 110.961   5
  -7   0  10 7141.20 617.822   5
   7   0 -10 8134.24 418.716   6
   7   0  -9-18.3102 55.8891   6
  -7   0   9 130.723 139.261   5
  -7   0   8 5410.87 526.200   5
   7   0  -8 5243.09 305.279   1
   7   0  -7-43.2157 41.2150   1
   7   0  -6 15039.7 535.538   1
   7   0  -5-48.5951 42.5257   1
   7   0  -4 553.359 99.3825   1
  -7   0   3 3.29709 44.8371   2
  -7   0   2 53060.8 1086.39   2
  -7   0   1 39.3577 48.6792   2
  -7   0   0 37666.2 948.058   2
  -7   0  -1-55.9661 56.8330   2
  -7   0  -2 6645.39 415.525   8
  -7   0  -2 7011.82 394.241   2
  -7   0  -3 30.7821 72.2481   8
  -7   0  -4-8.57558 65.0444   8
  -7   0  -5-26.4780 77.7190   8
  -7   0  -6 6610.19 385.800   8
  -7   0  -7-6.41558 54.1130   8
  -7   0  -7-41.3534 55.8283   7
  -7   0  -8 38586.7 679.127   7
   7  -1 -15 1737.05 124.324   6
   7   1 -15 1419.41 100.960   6
   7  -1 -14 5008.52 278.225   6
   7   1 -14 5224.41 262.170   6
  -7   1  13 850.358 180.152   5
   7  -1 -13 756.923 129.118   6
   7   1 -13 747.677 116.230   6
   7   1 -12 3523.58 262.311   6
  -7   1  12 3118.52 383.564   5
   7  -1 -12 3313.96 278.675   6
  -7  -1  11 1623.41 239.056   5
  -7   1  11 1102.26 285.321   5
   7  -1 -11 1786.20 209.641   6
   7   1 -11 1810.68 192.760   6
  -7  -1  10 14470.4 759.669   5
   7  -1 -10 15755.3 615.960   6
   7   1 -10 15635.9 563.587   6
  -7  -1   9 814.507 204.313   5
  -7   1   9 800.034 232.758   5
   7  -1  -9 801.261 133.800   1
   7  -1  -9 946.076 146.019   6
   7  -1  -8 25.5988 44.8935   1
  -7  -1   8-66.3510 138.922   5
  -7   1   8 129.603 153.881   5
   7  -1  -7 569.676 110.109   1
   7  -1  -6 13084.9 526.879   1
  -7   1   5 244.173 66.8712   2
   7  -1  -5 211.346 72.6431   1
   7   1  -5 291.995 73.4439   1
   7   1  -4 1107.57 131.218   1
   7  -1  -4 1497.00 166.357   1
  -7   1   4 1553.62 155.670   2
  -7   1   3 46.9738 37.9139   2
  -7   1   2 5740.72 320.378   2
  -7   1   1 79.6143 41.1372   2
  -7  -1   1-19.0301 52.7159   2
  -7  -1   0 10451.6 476.699   2
  -7   1   0 11420.0 491.701   2
  -7   1  -1 808.628 130.446   2
  -7  -1  -1 823.902 139.589   2
  -7   1  -2 16906.9 646.762   8
  -7  -1  -2 16989.6 688.101   8
  -7   1  -3 610.622 129.009   8
  -7  -1  -3 216.307 100.556   8
  -7   1  -4 4965.57 345.792   8
  -7  -1  -4 4882.58 371.149   8
  -7   1  -5 1731.24 202.528   8
  -7  -1  -5 1612.86 213.894   8
  -7  -1  -6 6313.38 388.101   8
  -7  -1  -6 5980.46 365.706   7
  -7  -1  -7 270.695 76.7206   8
  -7  -1  -7 201.007 64.0872   7
  -7   1  -7 79.3953 48.5843   7
  -7  -1  -8 356.196 60.2506   7
  -7   1  -8 179.027 40.6420   7
   7  -2 -15 9661.37 293.477   6
  -7   2  14 304.341 108.858   5
   7  -2 -14 122.975 58.5835   6
   7   2 -14 221.856 54.2331   6
  -7   2  13 12938.8 731.643   5
   7  -2 -13 12593.2 515.649   6
   7   2 -13 13179.5 453.000   6
   7   2 -12 120.746 64.5264   6
   7  -2 -12 225.713 96.6298   6
  -7   2  11 1898.28 338.515   5
   7  -2 -11 1961.92 226.379   6
   7   2 -11 2150.23 199.372   6
  -7   2  10 668.014 237.031   5
   7  -2 -10 846.911 153.334   6
  -7  -2   9 574.143 131.581   5
   7  -2  -9 612.399 120.371   1
  -7   2   9 849.583 262.944   5
   7  -2  -9 635.057 125.192   6
  -7  -2   8 13414.4 639.343   5
  -7   2   8 12195.3 783.134   5
   7  -2  -8 13369.2 540.425   6
   7  -2  -8 13865.5 564.179   1
   7  -2  -7 17827.6 624.724   1
   7  -2  -6 170.882 53.3384   1
   7  -2  -5 75685.2 1429.17   1
   7  -2  -4 1288.89 164.677   1
  -7   2   4 1442.17 149.758   2
   7  -2  -3 7947.96 399.847   1
  -7   2   3 9075.21 379.541   2
  -7   2   2 465.077 97.5702   2
  -7   2   1 1962.28 191.589   2
  -7   2   0 19915.1 648.931   2
  -7  -2  -1 3554.33 310.370   8
  -7   2  -1 3954.85 289.955   2
  -7   2  -2 27.4696 52.8615   2
  -7  -2  -2 80.6583 67.9522   8
  -7  -2  -3 4068.18 341.094   8
  -7  -2  -4 33.4531 87.0306   8
  -7  -2  -5 5558.30 388.519   8
  -7  -2  -6 3714.83 301.416   8
  -7  -2  -6 3547.06 270.654   7
  -7  -2  -7 166.161 69.1321   8
  -7  -2  -7 129.467 60.0441   7
  -7   2  -7 123.983 49.8786   7
  -7  -2  -8 1950.58 120.059   7
  -7   3  14 228.069 112.203   5
   7  -3 -14 88.8079 48.1378   6
  -7   3  13 172.531 155.353   5
   7  -3 -13 48.2757 54.7793   6
   7   3 -13 70.3813 36.8575   6
  -7   3  12 4283.60 479.837   5
   7  -3 -12 5403.82 360.834   6
  -7   3  11 3231.66 415.940   5
   7  -3 -11 3564.11 307.831   6
  -7   3  10 1254.87 270.222   5
   7  -3 -10 1435.33 199.653   6
  -7   3   9 10245.8 692.373   5
   7  -3  -9 11874.3 551.878   6
   7  -3  -8 172.100 79.5556   1
  -7  -3   8 268.795 104.118   5
  -7   3   8 94.2119 121.078   5
   7  -3  -8 259.024 94.4501   6
  -7  -3   7 20938.1 730.117   5
  -7   3   7 18620.2 912.823   5
   7  -3  -7 20648.3 684.859   6
   7  -3  -7 21239.4 708.002   1
   7  -3  -6 9078.39 463.215   1
   7  -3  -5 3881.71 300.949   1
   7  -3  -4 3211.32 266.462   1
  -7   3   4 3858.22 237.083   2
   7  -3  -3 5824.07 352.571   1
  -7   3   3 6674.73 325.659   2
  -7   3   2 539.917 101.790   2
   7  -3  -2 560.693 116.364   1
  -7   3   1 24843.7 715.551   2
  -7   3   0 142.298 66.1248   2
  -7  -3   0 97.0424 83.1982   5
  -7   3  -1 218.991 89.8555   2
  -7  -3  -1 33.2860 72.3122   5
  -7  -3  -1 62.3939 57.9156   8
  -7  -3  -2 2764.37 282.119   8
  -7  -3  -3 10209.0 545.342   8
  -7  -3  -4 2600.37 275.938   8
  -7  -3  -5 10220.9 525.770   8
  -7  -3  -5 8818.57 450.040   7
  -7  -3  -6 87.0385 71.9083   8
  -7  -3  -6 87.7827 62.0567   7
  -7   3  -6 130.868 61.1965   7
  -7  -3  -7 3209.83 230.816   8
  -7  -3  -7 2505.94 169.270   7
  -7   4  14 3328.40 264.608   5
  -7   4  13 2713.97 335.691   5
   7  -4 -13 2505.39 214.962   6
  -7   4  12 110.930 161.160   5
   7  -4 -12 13.6074 66.8004   6
  -7   4  11 1644.64 307.975   5
   7  -4 -11 2209.69 245.607   6
  -7   4  10 1923.25 313.522   5
   7  -4 -10 2684.43 272.141   6
  -7   4   9 7593.39 586.334   5
   7  -4  -9 7511.28 447.396   6
  -7   4   8 10865.7 698.157   5
   7  -4  -8 11335.2 542.458   6
   7  -4  -7 80662.6 1550.77   6
  -7  -4   7 78208.0 1465.68  12
   7  -4  -7 79702.6 1536.73   1
  -7  -4   6 7702.45 442.794   5
  -7   4   6 7130.67 559.511   5
   7  -4  -6 7957.98 438.018   1
  -7  -4   6 7780.54 428.028  12
  -7  -4   5 123579. 2103.68   5
   7  -4  -5 125850. 2110.63   1
  -7  -4   5 124416. 2070.16  12
  -7  -4   4 5301.50 380.933   5
   7  -4  -4 4787.52 339.459   1
  -7  -4   4 5224.13 368.062  12
  -7  -4   3 20160.1 747.999   5
   7  -4  -3 17659.9 653.027   1
  -7   4   3 19338.1 579.748   2
  -7  -4   3 19179.7 725.279  12
  -7  -4   2 11727.8 567.096   5
   7  -4  -2 11310.7 466.709   9
   7  -4  -2 10760.0 499.831   1
  -7   4   2 11397.3 456.524   2
   7  -4  -1 445.690 107.521   1
   7  -4  -1 229.565 76.1650   9
  -7  -4   1 260.961 103.415   5
  -7   4   1 542.642 107.555   2
   7  -4   0 993.987 145.698   9
  -7  -4   0 1119.98 180.073   5
  -7  -4   0 1088.32 181.601   8
  -7   4   0 1086.85 153.428   2
   7  -4   1 3162.87 247.757   9
  -7  -4  -1 3660.16 318.172   8
   7  -4   2 12118.0 492.260   9
  -7  -4  -2 13067.0 611.928   8
  -7  -4  -3 87.4279 73.1815   8
  -7  -4  -4 4515.11 354.783   8
  -7  -4  -4 3866.08 293.841   7
  -7  -4  -5 802.939 151.771   8
  -7  -4  -5 935.754 138.269   7
  -7  -4  -6 4149.08 295.052   8
  -7  -4  -6 3728.74 220.630   7
  -7  -4  -7-13.7685 22.3831   7
  -7   5  13 1868.23 247.098   5
  -7   5  12 1543.48 271.555   5
  -7   5  11 18540.7 935.162   5
   7  -5 -11 24019.9 779.752   6
  -7   5  10 1149.88 258.998   5
   7  -5 -10 1509.61 205.498   6
   7  -5  -9 2054.45 238.828   6
  -7   5   9 2040.14 320.685   5
  -7   5   8 4856.33 499.887   5
  -7   5   7 8505.08 610.795   5
  -7  -5   7 9354.19 474.359  12
  -7   5   6 15613.0 827.221   5
  -7  -5   6 17126.5 673.197  12
  -7  -5   5 1225.61 190.074   5
   7  -5  -5 1492.06 195.015   1
  -7  -5   5 1420.25 201.065  12
  -7  -5   4 7634.76 471.508   5
   7  -5  -4 7434.81 446.995   1
  -7  -5   4 8002.19 474.447  12
  -7  -5   3 11589.7 585.165   5
   7  -5  -3 10419.0 494.336   9
   7  -5  -3 10426.1 517.736   1
  -7  -5   3 10742.0 556.018  12
  -7  -5   2 1642.21 223.514   5
   7  -5  -2 1436.95 178.870   9
   7  -5  -2 1470.16 190.591   1
  -7  -5   2 1676.19 219.260  12
   7  -5  -1 1126.04 166.848   9
  -7  -5   1 1221.93 192.212   5
  -7  -5   1 1101.44 177.932   8
   7  -5   0 7427.88 396.431   9
  -7  -5   0 7614.63 456.159   8
   7  -5   1 16121.2 590.330   9
  -7  -5  -1 17212.0 691.033   8
   7  -5   2 272.966 88.7971   9
  -7  -5  -2 201.506 100.958   8
  -7  -5  -3 1338.43 195.477   8
  -7  -5  -4 835.780 150.998   8
   7  -5   5 4105.68 214.892  11
  -7  -5  -5 4112.48 304.010   8
  -7  -5  -6 68.5805 54.4505   8
  -7   6  13 5265.50 285.999   5
  -7   6  12 2333.92 262.372   5
  -7   6  11 24552.8 955.471   5
  -7   6  10 3061.75 359.391   5
  -7   6   9 12616.7 744.943   5
  -7   6   8 2782.10 368.357   5
  -7  -6   8 3555.25 278.842  12
  -7   6   7 9.12425 113.197   5
  -7  -6   7-22.4663 70.9079  12
  -7  -6   6 2870.01 280.015  12
  -7  -6   5 4213.40 342.075  12
   7  -6  -4 187.279 85.1978   9
  -7  -6   4 22.6405 80.3305   5
  -7  -6   4 222.535 100.474  12
   7  -6  -3 405.045 128.555   9
  -7  -6   3 267.399 81.7916   5
  -7  -6   3 233.346 99.6156  12
   7  -6  -2 436.873 106.244   9
  -7  -6   2 418.292 121.814  12
   7  -6  -1 35114.0 949.749   9
   7  -6   0 10625.9 491.144   9
   7  -6   1 5102.79 332.286   9
  -7  -6  -1 5461.96 367.958   8
   7  -6   2 2045.27 208.250   9
  -7  -6  -2 2422.16 249.821   8
  -7  -6  -3 9084.68 467.122   8
   7  -6   4 87.8673 47.8321  11
  -7  -6  -4-17.7913 57.2487   8
  -7  -6  -5 163.120 70.2910   8
   7  -6   6 201.162 36.0777  12
  -7   7  12 2889.61 204.089   5
  -7   7  11 1319.80 188.251   5
  -7   7  10 384.462 143.235   5
  -7   7   9 3399.36 355.773   5
  -7  -7   9 3586.60 243.869  12
  -7   7   8 248.651 124.676   5
  -7  -7   8 234.498 82.5868  12
  -7  -7   7 12047.1 545.342  12
   7  -7  -6 2808.64 271.662   9
  -7  -7   6 2921.40 282.084  12
   7  -7  -5 45.9398 75.3935   9
  -7  -7   5 79.7270 74.0290  12
   7  -7  -4 6530.38 372.341  11
   7  -7  -4 6523.66 412.684   9
  -7  -7   4 6422.64 426.229  12
   7  -7  -3 1320.78 190.647   9
  -7  -7   3 1072.60 182.844  12
   7  -7  -2 795.722 150.790   9
  -7  -7   2 570.854 139.918  12
   7  -7  -1 1224.88 185.571   9
   7  -7   0 1949.67 215.176   9
   7  -7   1 652.940 124.998   9
   7  -7   2 11465.8 482.186  11
   7  -7   3 73.2015 41.1401  11
   7  -7   4 2535.55 162.023  11
   7  -7   5 147.329 37.5904  12
   7  -8 -10 1507.09 138.281   9
  -7   8  10 1244.29 141.510   5
   7  -8  -9 127.109 63.8627   9
  -7  -8   9 135.329 49.1234  12
   7  -8  -8 14910.7 541.725   9
  -7  -8   8 13639.3 493.309  12
   7  -8  -7 199.383 82.7487   9
  -7  -8   7 220.092 76.4475  12
   7  -8  -6 220.295 94.6602   9
  -7  -8   6 183.810 89.4523  12
   7  -8  -5 10056.2 476.839   9
  -7  -8   5 9759.62 504.153  12
   7  -8  -4 5501.06 358.115   9
  -7  -8   4 5897.20 393.664  12
   7  -8  -4 5121.81 301.624  11
   7  -8  -3 60.4174 51.0426  11
   7  -8  -3 159.709 84.8383   9
  -7  -8   3 113.675 70.3000  12
   7  -8  -2 8412.50 442.049  11
   7  -8  -2 8607.72 437.206   9
   7  -8  -1-154.462 73.6161  11
   7  -8  -1 49.1439 79.9190   9
   7  -8  -1 42.6161 48.1690  12
   7  -8   0 1594.46 190.158  11
   7  -8   0 1621.49 186.869   9
   7  -8   1 5383.84 317.248  11
   7  -8   1 6386.54 336.984   9
   7  -8   2 21.0859 38.0499  11
   7  -8   2 108.926 53.2061  12
   7  -8   3 3585.00 201.129  12
   7  -8   3 3450.06 189.186  11
   7  -8   4 15.4585 18.5262  12
   7  -9  -8 41.2026 47.9892   9
   7  -9  -7 233.315 74.6671   9
  -7  -9   7 135.227 58.6423  12
   7  -9  -6 791.224 118.288   9
  -7  -9   6 1012.79 140.985  12
   7  -9  -5 472.367 101.892   9
  -7  -9   5 481.404 107.837  12
   7  -9  -4 274.157 86.5619   9
  -7  -9   4 274.347 84.9142  12
   7  -9  -3 4330.02 276.083   9
   7  -9  -3 4264.05 249.206  11
   7  -9  -2 327.456 81.9216  11
   7  -9  -2 232.295 80.1975   9
   7  -9  -1 433.773 90.0010  11
   7  -9  -1 447.182 90.2009   9
   7  -9   0 1.90846 43.4140  11
   7  -9   0 72.2752 48.4970   9
   7  -9   0-54.4509 35.0461  12
   7  -9   1 388.576 70.9906  11
   7  -9   1 375.280 62.2021  12
   7  -9   2 3022.32 147.505  12
   7  -9   2 3107.51 158.545  11
   7 -10  -6 293.277 52.9778   9
   7 -10  -5 1622.61 123.498   9
   7 -10  -4 7182.14 272.953   9
   7 -10  -3 256.816 63.6051   9
   7 -10  -2 1099.67 109.175   9
   7 -10  -2 1323.32 99.9811  11
   7 -10  -1 3976.54 175.144  11
   7 -10   0 7612.32 225.551  11
   8   0 -14 461.344 75.9555   6
  -8   0  13 36.0834 56.2307   5
   8   0 -13-10.3031 45.7176   6
  -8   0  12 14132.3 653.571   5
   8   0 -12 14896.1 540.825   6
  -8   0  11 10.4811 109.897   5
   8   0 -11-20.5783 54.3179   6
  -8   0  10 3156.10 383.430   5
   8   0 -10 2539.59 228.028   6
  -8   0   9 63.7163 152.624   5
  -8   0   8 6241.82 540.389   5
   8   0  -7 77.4005 43.3563   1
  -8   0   7 39.9268 109.178   5
  -8   0   6 734.494 171.470   5
   8   0  -6 834.311 138.110   1
   8   0  -5-14.1557 38.3246   1
   8   0  -4 18961.2 615.436   1
  -8   0   3-47.0700 58.9710   2
  -8   0   2 105689. 1773.30   2
  -8   0   1-12.7551 50.8213   2
  -8   0   0 10535.2 502.728   2
  -8   0  -1-68.1971 77.5215   8
  -8   0  -2 76.6768 75.2155   8
  -8   0  -3 43.6584 62.4184   8
  -8   0  -4 4636.63 335.523   8
  -8   0  -5-13.3258 57.9780   8
  -8   0  -6 6406.18 297.721   8
  -8   0  -6 5845.45 298.773   7
  -8   0  -7 2.32274 27.0667   7
   8  -1 -14 5855.58 274.819   6
   8   1 -14 5964.54 244.303   6
  -8   1  13 868.664 158.482   5
   8  -1 -13 897.520 129.873   6
   8   1 -13 986.830 120.934   6
  -8  -1  12 6182.86 372.005   5
  -8   1  12 6729.83 507.382   5
   8  -1 -12 6709.62 375.190   6
   8   1 -12 7526.33 357.036   6
  -8  -1  11 1218.64 199.468   5
  -8   1  11 1344.41 278.447   5
   8  -1 -11 1450.27 185.913   6
   8   1 -11 1603.12 171.006   6
  -8  -1  10 643.735 176.609   5
  -8   1  10 748.578 240.513   5
   8  -1 -10 762.366 135.285   6
  -8  -1   9 1339.19 236.002   5
  -8   1   9 1165.95 254.847   5
   8  -1  -9 1212.63 170.065   6
   8  -1  -8-217.956 73.2411   1
  -8  -1   8-3.21762 103.178   5
  -8   1   8-40.3299 149.754   5
   8  -1  -8-1.90997 48.6445   6
  -8  -1   7 917.070 190.382   5
  -8   1   7 1217.57 264.869   5
   8  -1  -7 850.017 132.900   1
  -8  -1   6 14963.7 673.287   5
  -8   1   6 15506.3 768.778   5
   8  -1  -6 14937.2 605.806   1
   8  -1  -5 6234.96 369.848   1
  -8   1   4 710.796 117.366   2
   8   1  -4 720.184 113.389   1
   8  -1  -4 754.655 130.795   1
   8  -1  -3 4968.60 328.107   1
  -8   1   3 6356.54 351.753   2
  -8   1   2 562.127 120.349   2
  -8   1   1 195.171 77.3087   2
  -8  -1   1 388.165 112.525   5
  -8  -1   0 1718.42 199.873   5
  -8   1   0 2094.02 227.877   2
  -8  -1  -1 63.1444 56.1142   5
  -8   1  -1 135.837 77.3822   8
  -8  -1  -1 197.184 94.9352   8
  -8   1  -2 20154.2 714.185   8
  -8  -1  -2 19916.1 747.090   8
  -8   1  -3 918.346 152.007   8
  -8  -1  -3 720.199 141.060   8
  -8   1  -4 191.739 82.0426   8
  -8  -1  -4 116.756 83.1323   8
  -8  -1  -5 440.056 108.404   8
  -8  -1  -6 151.100 63.9166   8
  -8   1  -6 299.280 75.2928   7
  -8  -1  -7 285.703 50.3422   7
  -8   1  -7 292.774 50.1970   7
  -8   2  14-5.08121 66.4988   5
   8  -2 -14 42.5505 36.8537   6
  -8   2  13 312.188 131.669   5
   8  -2 -13 116.567 56.7521   6
  -8   2  12 129.770 131.465   5
   8  -2 -12 284.457 87.3752   6
  -8  -2  11 1281.99 173.513   5
  -8   2  11 1385.95 305.596   5
   8  -2 -11 1338.06 182.186   6
  -8  -2  10 216.393 98.3681   5
  -8   2  10 16.9690 179.299   5
   8  -2 -10 164.808 75.2296   6
  -8  -2   9 137.309 77.2613   5
  -8   2   9 252.870 201.249   5
   8  -2  -9 495.928 122.425   6
  -8  -2   8 23540.5 856.269   5
  -8   2   8 22263.7 1121.22   5
   8  -2  -8 23901.5 750.922   6
  -8  -2   7 4699.54 371.761   5
  -8   2   7 4789.17 501.782   5
   8  -2  -7 4976.27 342.865   1
   8  -2  -7 5293.34 334.022   6
  -8  -2   6 7324.10 447.204   5
  -8   2   6 7143.76 549.308   5
   8  -2  -6 8004.69 456.397   1
  -8  -2   5 3806.22 316.731   5
  -8   2   5 3721.35 355.916   5
   8  -2  -5 3801.24 306.384   1
  -8  -2   4 10825.9 525.892   5
   8  -2  -4 10443.3 501.717   1
  -8   2   4 10627.1 444.542   2
  -8  -2   3 5085.22 359.227   5
   8  -2  -3 4294.26 315.774   1
  -8   2   3 4695.19 304.893   2
  -8  -2   2 5176.76 366.261   5
  -8   2   2 6010.24 356.037   2
  -8  -2   1 9656.85 497.039   5
  -8   2   1 10996.2 503.552   2
  -8  -2   0 11984.6 539.864   5
  -8  -2  -1 11380.8 510.950   5
  -8  -2  -1 12821.1 607.145   8
  -8  -2  -2 28705.4 905.549   8
  -8  -2  -3 44827.4 1144.44   8
  -8  -2  -4 21994.1 756.612   8
  -8  -2  -5 260.792 93.4920   8
  -8  -2  -5 196.923 73.1819   7
  -8  -2  -6 137.014 54.4809   8
  -8  -2  -6 147.059 51.6401   7
  -8   2  -6 252.352 61.2209   7
  -8  -2  -7 485.045 54.6117   7
  -8   3  14 3945.64 263.277   5
  -8   3  13-21.0215 105.343   5
   8  -3 -13-164.324 65.2799   6
  -8   3  12-22.6705 136.189   5
   8  -3 -12 274.115 95.6260   6
  -8   3  11 10866.9 769.395   5
   8  -3 -11 11935.0 545.761   6
  -8   3  10 941.196 289.514   5
   8  -3 -10 897.942 157.601   6
  -8  -3   9 1546.59 203.876   5
  -8   3   9 1500.05 331.674   5
   8  -3  -9 1877.08 221.026   6
  -8  -3   8 9885.08 518.170   5
  -8   3   8 10395.1 769.868   5
   8  -3  -8 10794.6 518.026   6
  -8  -3   7 39612.4 1082.59   5
  -8   3   7 38478.0 1433.71   5
   8  -3  -7 40548.7 1030.05   6
  -8  -3   6 940.624 170.340   5
  -8   3   6 634.276 214.513   5
   8  -3  -6 726.878 143.854   1
  -8  -3   5 713.346 154.908   5
  -8   3   5 317.444 141.840   5
   8  -3  -5 613.296 136.341   1
   8  -3  -4 82.3375 46.4488   1
  -8  -3   4 181.506 65.7518   5
  -8  -3   3 7528.92 456.656   5
   8  -3  -3 6553.75 403.566   1
  -8   3   3 7297.55 376.503   2
  -8   3   2 596.402 116.699   2
   8  -3  -2 314.812 101.945   1
  -8  -3   2 454.439 127.176   5
  -8  -3   1 5675.58 390.815   5
  -8   3   1 6457.10 381.715   2
  -8  -3   0 14784.5 625.868   5
  -8  -3   0 16332.7 692.817   8
  -8  -3  -1 12099.3 589.302   8
  -8  -3  -2 13289.6 612.591   8
  -8  -3  -3 7201.15 435.343   8
  -8  -3  -4 2944.01 276.551   8
  -8  -3  -5 2887.48 243.201   8
  -8  -3  -5 2553.35 197.742   7
  -8  -3  -6-13.0515 47.6836   8
  -8  -3  -6 2.37642 28.0685   7
  -8   3  -6-32.3995 25.6994   7
  -8   4  14 2093.26 165.606   5
  -8   4  13 19820.7 769.249   5
  -8   4  12 115.094 150.919   5
   8  -4 -12 5.17977 65.7972   6
  -8   4  11-98.4778 170.256   5
   8  -4 -11 38.5375 68.7295   6
  -8   4  10 3299.63 475.375   5
   8  -4 -10 4022.28 324.111   6
  -8   4   9 3798.61 482.474   5
   8  -4  -9 4267.54 334.447   6
  -8  -4   8 28701.9 872.956   5
  -8   4   8 29026.3 1280.06   5
  -8  -4   7-33.9094 73.4025   5
  -8   4   7-43.6193 134.290   5
  -8  -4   6 6827.86 437.063   5
  -8   4   6 6495.93 543.054   5
  -8  -4   6 6612.89 423.870  12
  -8  -4   5 8393.77 494.470   5
  -8  -4   4 15358.0 674.402   5
   8  -4  -4 13850.4 557.430   9
  -8  -4   3 3045.35 304.450   5
   8  -4  -3 3029.54 255.178   9
  -8  -4   2 7228.22 457.243   5
   8  -4  -2 6402.14 353.867   9
   8  -4  -1 1348.27 161.683   9
  -8  -4   1 1144.52 189.788   5
  -8  -4   0 841.963 162.146   5
   8  -4   0 723.911 121.459   9
  -8  -4   0 758.023 155.835   8
  -8  -4  -1 17890.2 710.855   8
  -8  -4  -2 11551.5 557.471   8
  -8  -4  -3 10689.7 521.925   8
  -8  -4  -4 2250.07 227.727   8
  -8  -4  -4 2063.01 178.839   7
  -8  -4  -5 167.313 59.9044   8
  -8  -4  -5 54.6101 32.5661   7
  -8  -4  -6 36.0382 45.3394   8
  -8   5  13 1595.86 178.141   5
  -8   5  12 4.00319 117.418   5
  -8   5  11 502.618 184.142   5
  -8   5  10-7.07358 155.313   5
  -8   5   9 16504.2 930.710   5
  -8   5   8 1732.65 312.454   5
  -8  -5   8 1172.30 161.791  12
  -8  -5   7 1953.09 221.783   5
  -8   5   7 2175.73 346.154   5
  -8  -5   7 1778.29 220.899  12
  -8  -5   6 446.637 122.675   5
  -8  -5   6 337.674 104.488  12
  -8  -5   5 5.14896 65.4735   5
  -8  -5   5 3.13107 59.0740  12
  -8  -5   4 2129.12 258.593   5
   8  -5  -4 2154.04 226.650   9
  -8  -5   3 8987.60 521.483   5
   8  -5  -3 8633.03 445.773   9
  -8  -5   2 9848.05 541.282   5
   8  -5  -2 8394.90 431.325   9
  -8  -5   2 9175.14 500.943   8
   8  -5  -1 3137.20 256.226   9
  -8  -5   1 3308.48 301.795   8
   8  -5   0 841.448 135.460   9
  -8  -5   0 850.917 167.112   8
   8  -5   1 1727.51 178.439   9
  -8  -5  -1 1983.21 229.281   8
  -8  -5  -2 158.698 87.8012   8
  -8  -5  -3 419.852 105.021   8
  -8  -5  -4 294.503 86.7745   8
  -8  -5  -5 8095.83 336.110   8
  -8   6  12 1443.47 172.691   5
  -8   6  11 25204.2 897.635   5
  -8   6  10 2583.53 329.283   5
  -8   6   9 3902.42 424.229   5
  -8   6   8 111.961 136.482   5
  -8  -6   8 46.3677 45.3122  12
  -8   6   7 4081.05 410.682   5
  -8  -6   7 3633.54 302.657  12
   8  -6  -6 26.3019 82.1760   9
  -8  -6   6 17.5081 49.2069   5
  -8  -6   6-59.6005 73.2142  12
  -8  -6   5 5220.78 372.987   5
   8  -6  -5 5645.09 375.421   9
  -8  -6   5 5490.14 399.611  12
  -8  -6   4 1625.98 219.028   5
   8  -6  -4 1330.04 186.990   9
  -8  -6   3 1380.32 201.075   5
   8  -6  -3 1586.77 199.038   9
   8  -6  -2 104.669 71.3839   9
   8  -6  -1 4559.47 305.794   9
   8  -6   0 4457.56 294.802   9
  -8  -6   0 5395.36 346.043   8
   8  -6   1 5698.44 316.873   9
  -8  -6  -1 6488.44 376.376   8
  -8  -6  -2 42.7921 49.6090   8
   8  -6   3 3078.76 201.804  11
  -8  -6  -3 3136.02 231.822   8
   8  -6   4-11.2675 23.5653  11
  -8  -6  -4 15.4949 39.4614   8
   8  -7 -11 291.516 72.3908   9
  -8   7  11 310.361 81.3956   5
   8  -7 -10 20815.2 602.175   9
  -8   7  10 19969.6 681.418   5
   8  -7  -9 4127.44 283.702   9
  -8   7   9 4631.53 356.935   5
   8  -7  -8 2788.77 245.374   9
   8  -7  -7 467.698 116.300   9
  -8  -7   7 325.017 100.636  12
   8  -7  -6 1061.14 164.037   9
  -8  -7   6 996.122 161.807  12
   8  -7  -5 437.142 109.425   9
  -8  -7   5 350.749 109.153  12
   8  -7  -4 2900.63 238.665  11
   8  -7  -4 2633.05 249.551   9
   8  -7  -3 6565.42 381.773   9
   8  -7  -2 407.178 111.171   9
   8  -7  -1 1000.74 146.423   9
   8  -7   0 2695.72 220.265   9
   8  -7   1 1175.87 145.418  11
   8  -7   2 1194.48 127.142  11
   8  -7   3 3066.93 164.755  11
   8  -7   4 508.374 55.1429  12
   8  -8 -10 1429.95 117.993   9
   8  -8  -9 9857.11 365.978   9
   8  -8  -8 3012.02 217.930   9
   8  -8  -7 466.021 95.4631   9
   8  -8  -6 1308.22 160.065   9
   8  -8  -5 1178.65 153.086   9
   8  -8  -4 5183.02 307.836   9
   8  -8  -4 5061.57 268.114  11
   8  -8  -3-14.4299 36.5431  11
   8  -8  -3 52.3627 56.9494   9
   8  -8  -2 4281.73 280.344  11
   8  -8  -2 4455.92 278.845   9
   8  -8  -1 158.524 65.3110  11
   8  -8  -1 151.681 68.6288   9
   8  -8  -1 169.175 52.7963  12
   8  -8   0 30808.8 716.833  11
   8  -8   0 31400.6 715.448   9
   8  -8   0 30378.9 658.739  12
   8  -8   1 10581.4 339.989  12
   8  -8   1 11160.8 368.683  11
   8  -8   2-16.2354 27.9313  11
   8  -8   2-8.45104 23.0644  12
   8  -9  -8 103.461 41.7745   9
   8  -9  -7 6.24650 35.2724   9
   8  -9  -6 12928.9 400.967   9
   8  -9  -5 163.607 57.3940   9
   8  -9  -4 1634.47 148.636   9
   8  -9  -3 1213.13 125.767   9
   8  -9  -3 1334.69 112.069  11
   8  -9  -2 2835.96 183.933   9
   8  -9  -2 2680.83 167.721  11
   8  -9  -1 63.9781 36.8347  11
   8  -9   0 10919.0 303.406  11
   9   0 -14 481.907 61.1026   6
  -9   0  13-13.0363 53.6184   5
   9   0 -13 33.9155 34.1478   6
  -9   0  12 24003.1 784.684   5
   9   0 -12 26238.1 661.675   6
  -9   0  11 51.8724 85.3478   5
  -9   0  10 89.6440 108.466   5
  -9   0   9 85.8157 114.263   5
  -9   0   8 8205.65 560.173   5
  -9   0   7 229.221 132.130   5
  -9   0   6 63584.5 1489.11   5
  -9   0   5 26.2880 77.1770   5
   9   0  -5 63.8539 45.9824   1
   9   0  -4 706.855 131.289   1
  -9   0   4 822.250 152.632   5
   9   0  -3-96.6659 57.2769   1
  -9   0   3-19.0652 73.7149   5
  -9   0   2 6611.21 394.003   5
  -9   0   1-61.5668 60.7194   5
  -9   0   0 4288.62 349.675   8
  -9   0  -1 102.431 75.6430   8
  -9   0  -2 3734.17 299.618   8
  -9   0  -3-47.1498 55.7026   8
  -9   0  -4 5023.62 293.013   8
  -9   0  -5-65.5373 42.1267   8
  -9   0  -5 27.5638 37.1632   7
  -9   1  14 6281.67 251.916   5
   9  -1 -14 6025.98 231.017   6
  -9   1  13 209.669 83.2940   5
   9  -1 -13 247.221 64.5712   6
  -9  -1  12 669.216 115.610   5
  -9   1  12 839.063 163.870   5
   9  -1 -12 750.514 118.339   6
  -9  -1  11 20.1584 74.6648   5
  -9   1  11 7.61060 112.570   5
   9  -1 -11 14.2469 52.9082   6
  -9  -1  10-37.3375 81.6458   5
  -9   1  10 10.4127 113.716   5
   9  -1 -10 70.6031 42.4182   6
  -9  -1   9 4280.91 381.084   5
  -9   1   9 4544.92 458.956   5
  -9  -1   8 7249.48 490.951   5
  -9   1   8 6803.38 538.970   5
  -9  -1   7 1413.91 216.645   5
  -9   1   7 1223.09 241.794   5
  -9  -1   6 4079.32 349.088   5
  -9   1   6 3768.36 355.568   5
  -9  -1   5 156.169 87.7778   5
  -9   1   5 48.6710 81.6341   5
   9  -1  -5 157.827 68.8933   1
  -9  -1   4 1827.91 225.120   5
  -9   1   4 1876.04 222.357   5
   9  -1  -4 1532.04 195.531   1
  -9  -1   3 3269.91 293.519   5
  -9   1   3 3001.41 261.898   5
  -9  -1   2 4123.04 327.943   5
  -9  -1   1 4331.52 320.742   5
  -9   1   0 8261.66 476.830   8
  -9  -1   0 8367.44 487.740   8
  -9   1  -1 1582.26 202.835   8
  -9  -1  -1 1637.36 211.438   8
  -9   1  -2 5372.15 340.818   8
  -9  -1  -2 3408.15 291.604   8
  -9   1  -3 6143.21 340.489   8
  -9  -1  -3 5704.18 353.538   8
  -9  -1  -4 3182.77 243.744   8
  -9  -1  -5 4038.58 230.041   8
  -9  -1  -5 4031.72 219.713   7
  -9   1  -5 4033.91 223.459   7
  -9   2  14 1403.67 130.100   5
  -9   2  13 1016.39 158.061   5
   9  -2 -13 854.521 115.088   6
  -9   2  12 9138.40 547.460   5
   9  -2 -12 8580.71 396.089   6
  -9  -2  11 2947.74 250.048   5
  -9   2  11 3386.93 383.076   5
   9  -2 -11 3042.50 250.716   6
  -9  -2  10 2148.17 237.852   5
  -9   2  10 2152.92 335.236   5
   9  -2 -10 2354.48 227.757   6
  -9  -2   9 6351.79 425.330   5
  -9   2   9 6410.82 561.704   5
   9  -2  -9 6479.43 385.079   6
  -9  -2   8 16735.7 710.749   5
  -9   2   8 18042.3 910.324   5
  -9  -2   7 74384.2 1615.72   5
  -9   2   7 78134.4 1855.01   5
  -9  -2   6 38786.3 1100.72   5
  -9   2   6 39697.6 1193.12   5
  -9  -2   5 16687.0 695.484   5
  -9   2   5 17399.5 703.381   5
  -9  -2   4 12745.7 602.330   5
  -9   2   4 12121.6 537.929   5
  -9  -2   3 8415.69 489.329   5
  -9  -2   2 555.802 137.263   5
  -9  -2   1 2583.43 259.123   5
  -9  -2   0 3179.34 267.956   5
  -9   2   0 3618.40 291.011   8
  -9  -2   0 3788.00 328.599   8
  -9  -2  -1 85.1713 72.9246   8
  -9  -2  -2 6790.14 406.360   8
  -9  -2  -3 3536.57 280.991   8
  -9  -2  -4 299.134 85.2823   8
  -9  -2  -5 187.871 64.9913   8
  -9  -2  -5 129.751 44.1815   7
  -9   2  -5 117.897 46.6658   7
  -9   3  14 2831.36 173.699   5
  -9   3  13 885.660 144.806   5
  -9   3  12 154.388 116.265   5
  -9   3  11 9821.70 651.124   5
   9  -3 -11 8872.34 435.815   6
  -9  -3  10 100.477 64.1464   5
  -9   3  10 97.5387 145.582   5
  -9  -3   9 3782.44 310.830   5
  -9   3   9 3937.60 461.613   5
  -9  -3   8 908.697 171.186   5
  -9   3   8 1364.03 267.222   5
  -9  -3   7 13.7022 86.9913   5
  -9   3   7-14.8889 135.791   5
  -9  -3   6 25014.2 871.249   5
  -9   3   6 25471.3 941.276   5
  -9  -3   5 311.125 112.743   5
  -9   3   5 249.982 106.708   5
  -9  -3   4 158.973 76.0210   5
  -9  -3   3 4827.91 378.695   5
  -9  -3   2 90.9951 80.9357   5
  -9  -3   1 2.98398 59.2971   5
  -9  -3   0 4616.78 361.492   8
  -9  -3  -1 258.031 95.0412   8
  -9  -3  -2 5589.21 365.033   8
  -9  -3  -3 1757.87 198.050   8
  -9  -3  -4 1992.19 182.799   8
  -9  -3  -4 1303.41 127.179   7
  -9  -3  -5 3172.98 189.965   8
  -9   4  13 6804.47 351.099   5
  -9   4  12 2854.47 296.260   5
  -9   4  11 5336.95 456.030   5
  -9   4  10 1466.71 273.390   5
  -9  -4   9 2536.74 236.928   5
  -9   4   9 2701.67 366.105   5
  -9  -4   8 379.241 117.464   5
  -9   4   8 574.418 190.026   5
  -9  -4   7 12375.2 590.088   5
  -9   4   7 13008.1 713.158   5
  -9  -4   6 2504.02 272.758   5
  -9   4   6 2277.40 275.809   5
  -9  -4   5 13713.9 640.646   5
   9  -4  -5 12928.8 546.176   9
   9  -4  -4 18.5106 61.8063   9
  -9  -4   4 218.988 93.0387   5
  -9  -4   3 3922.66 337.898   5
   9  -4  -3 3313.35 260.265   9
  -9  -4   2 1426.93 204.460   5
  -9  -4   1 6903.65 430.813   5
  -9  -4   1 7095.27 441.914   8
  -9  -4   0 608.653 135.664   8
  -9  -4  -1 1735.58 206.048   8
  -9  -4  -2 1887.68 205.670   8
  -9  -4  -3-24.1155 52.3009   8
  -9  -4  -4 3986.64 242.349   8
  -9   5  13 2954.69 173.055   5
  -9   5  12 132.986 80.3508   5
  -9   5  11 10760.8 563.126   5
  -9   5  10 588.650 171.186   5
  -9   5   9 696.331 193.481   5
  -9  -5   8-57.4522 57.4080   5
  -9   5   8 52.0334 108.256   5
  -9  -5   7 3676.74 299.511   5
  -9   5   7 4470.01 379.543   5
   9  -5  -6 685.579 132.671   9
  -9  -5   6 688.207 139.679   5
  -9  -5   5 19490.9 742.055   5
   9  -5  -5 20013.1 690.605   9
   9  -5  -4 243.986 95.0547   9
  -9  -5   4 280.635 112.343   5
  -9  -5   3 2799.32 282.737   5
   9  -5  -3 2948.68 246.883   9
  -9  -5   3 2608.87 261.263   8
  -9  -5   2 91.2187 78.4372   5
   9  -5  -2 52.2931 49.6397   9
  -9  -5   2-42.7810 69.0842   8
   9  -5  -1 4184.13 267.345   9
  -9  -5   1 4037.67 311.846   8
   9  -5   0-162.922 61.9132   9
  -9  -5   0 65.1238 72.2408   8
  -9  -5  -1 991.409 151.425   8
  -9  -5  -2 312.818 92.2347   8
  -9  -5  -3 8905.49 371.063   8
  -9  -5  -4 108.482 41.2351   8
   9  -6 -12 114.670 42.8279   9
  -9   6  12 205.368 51.7888   5
   9  -6 -11-58.9716 63.2910   9
  -9   6  11 16.7004 56.1686   5
  -9   6  10 385.266 114.841   5
  -9   6   9 15619.7 643.798   5
   9  -6  -8 471.610 117.945   9
  -9   6   8 549.086 140.908   5
   9  -6  -7 8354.89 425.002   9
  -9  -6   6 2041.66 208.291   5
   9  -6  -6 2395.90 235.524   9
  -9  -6   5 12417.1 542.098   5
   9  -6  -5 13697.3 549.705   9
  -9  -6   4 13647.3 587.188   5
   9  -6  -4 13999.4 547.438   9
   9  -6  -3 2773.38 234.155   9
   9  -6  -2 1059.90 144.588   9
   9  -6  -1 6400.85 326.474   9
  -9  -6   1 5948.92 326.435   8
   9  -6   0 999.401 126.848   9
  -9  -6   0 1118.70 144.482   8
  -9  -6  -1 895.664 123.655   8
   9  -6   2 158.835 45.5789  11
  -9  -6  -2 143.012 51.7367   8
   9  -6   3 69.9991 26.2932  11
   9  -7 -11 12675.5 331.279   9
   9  -7 -10 4519.23 234.849   9
   9  -7  -9 518.207 96.6558   9
   9  -7  -8 154.557 65.1904   9
   9  -7  -7 3288.17 245.720   9
   9  -7  -6 371.184 99.9726   9
   9  -7  -5 3037.20 238.874   9
   9  -7  -4 4258.16 256.179  11
   9  -7  -4 4303.20 278.889   9
   9  -7  -3 3290.28 239.174  11
   9  -7  -3 3360.77 240.073   9
   9  -7  -2 326.598 85.7889  11
   9  -7  -2 354.073 87.3783   9
   9  -7  -1 1815.84 168.116  11
   9  -7  -1 2088.36 173.796   9
   9  -7   0 132.230 46.0764  11
   9  -7   1 748.844 87.4347  11
   9  -7   2 1265.93 91.4274  12
   9  -7   2 1131.93 84.7453  11
   9  -8  -9 5834.64 228.842   9
   9  -8  -8 211.790 60.5752   9
   9  -8  -7 699.528 99.1441   9
   9  -8  -6 226.724 65.8569   9
   9  -8  -5 428.872 86.0763   9
   9  -8  -4 3069.53 204.028   9
   9  -8  -4 3227.57 168.495  11
   9  -8  -3 4327.19 236.761   9
   9  -8  -3 4219.20 216.717  11
   9  -8  -2 216.291 56.2603  11
   9  -8  -2 134.746 48.1010   9
   9  -8  -1 26711.6 559.768  11
   9  -8   0 183.147 42.4843  11
   9  -9  -6 6343.43 217.378   9
   9  -9  -5 393.867 60.4329   9
   9  -9  -4 695.626 76.0494   9
   9  -9  -3 251.941 50.1281   9
 -10   0  13-28.5712 44.2486   5
 -10   0  12 1864.32 190.148   5
 -10   0  11 40.2289 70.5366   5
 -10   0  10 435.078 133.341   5
 -10   0   9 34.5210 91.5985   5
 -10   0   8 8425.32 517.336   5
 -10   0   7 26.6430 77.3282   5
 -10   0   6 4908.76 378.979   5
 -10   0   5-30.4837 74.4646   5
 -10   0   4 30425.3 915.931   5
 -10   0   3 1.44137 67.5198   5
 -10   0   2 380.014 105.184   5
 -10   0   0 433.314 114.488   8
 -10   0  -1-29.3239 62.6073   8
 -10   0  -2 75373.0 1338.20   8
 -10   0  -3-37.7578 54.2214   8
 -10   0  -4 24251.9 520.918   7
 -10  -1  13 2494.98 154.158   5
 -10   1  13 2693.08 194.107   5
 -10  -1  12 529.680 96.2279   5
 -10   1  12 568.346 120.212   5
 -10  -1  11 2086.60 216.758   5
 -10   1  11 2428.83 262.345   5
 -10  -1  10 1423.06 202.729   5
 -10   1  10 1765.65 247.170   5
 -10  -1   9 127.836 87.7196   5
 -10   1   9 197.600 99.1640   5
 -10  -1   8 10157.7 559.688   5
 -10   1   8 10960.8 603.287   5
 -10  -1   7 6690.35 451.958   5
 -10   1   7 6236.41 437.353   5
 -10  -1   6 10987.4 564.688   5
 -10   1   6 10129.0 533.922   5
 -10  -1   5 406.480 126.436   5
 -10   1   5 324.549 95.3519   5
 -10  -1   4 21538.5 785.601   5
 -10   1   4 22161.3 744.821   5
 -10  -1   3 333.680 105.384   5
 -10   1   3 393.738 111.137   5
 -10  -1   2 5434.89 356.850   5
 -10  -1   1 3100.67 253.553   5
 -10   1   1 3630.63 307.688   8
 -10  -1   1 3343.54 308.266   8
 -10   1   0 11833.8 525.815   8
 -10  -1   0 11806.1 544.661   8
 -10   1  -1 3852.95 273.825   8
 -10  -1  -1 3584.34 279.767   8
 -10   1  -2 3655.48 240.350   8
 -10  -1  -2 4129.15 279.408   8
 -10  -1  -3-25.4666 48.7794   8
 -10  -1  -4 1929.40 130.571   8
 -10  -1  -4 1819.67 125.153   7
 -10   1  -4 1817.92 129.957   7
 -10   2  13 5351.47 281.466   5
 -10  -2  12 46.6173 44.5059   5
 -10   2  12-73.1986 68.0781   5
 -10  -2  11 753.684 125.145   5
 -10   2  11 793.899 167.831   5
 -10  -2  10 1002.83 160.086   5
 -10   2  10 911.146 194.400   5
 -10  -2   9 2363.63 255.818   5
 -10   2   9 2783.36 314.499   5
 -10  -2   8 18612.8 741.586   5
 -10   2   8 19824.7 812.654   5
 -10  -2   7 2676.24 285.763   5
 -10   2   7 2576.15 284.483   5
 -10  -2   6 7728.17 476.367   5
 -10   2   6 7187.53 437.872   5
 -10  -2   5 3157.31 305.994   5
 -10   2   5 2904.72 268.592   5
 -10  -2   4 16148.7 686.355   5
 -10   2   4 16687.4 615.875   5
 -10  -2   3 3293.40 302.478   5
 -10  -2   2 16895.1 649.748   5
 -10  -2   1 349.645 103.296   5
 -10   2   1 554.174 116.671   8
 -10  -2   1 326.536 117.665   8
 -10  -2   0-3.11648 65.8666   8
 -10  -2  -1 8238.21 419.001   8
 -10  -2  -2 15028.2 534.034   8
 -10  -2  -3 374.291 82.7351   8
 -10  -2  -3 197.549 53.2963   7
 -10  -2  -4 126.662 35.6170   8
 -10   3  13 1353.99 138.904   5
 -10   3  12 31.1325 65.9438   5
 -10  -3  11 934.593 119.119   5
 -10   3  11 989.042 172.092   5
 -10  -3  10 215.862 90.5174   5
 -10   3  10 240.096 117.981   5
 -10  -3   9 6831.45 405.006   5
 -10   3   9 7152.94 483.834   5
 -10  -3   8 2151.29 241.437   5
 -10   3   8 2678.81 296.193   5
 -10  -3   7 22.2498 93.9589   5
 -10   3   7 71.0154 79.1316   5
 -10  -3   6 518.642 135.824   5
 -10   3   6 454.466 128.357   5
 -10  -3   5 6492.67 433.761   5
 -10   3   5 6286.23 371.847   5
 -10  -3   4-46.1672 77.8487   5
 -10  -3   3-67.9948 90.5842   5
 -10  -3   2 89.6557 76.7971   5
 -10  -3   2 131.470 84.4651   8
 -10  -3   1 39.8935 74.3461   8
 -10  -3   0 378.526 106.064   8
 -10  -3  -1 10493.7 459.502   8
 -10  -3  -2 555.904 106.442   8
 -10  -3  -3 1697.91 154.088   8
 -10  -3  -3 1068.94 88.2813   7
 -10   4  13 2989.65 164.921   5
 -10   4  12 4939.87 286.951   5
 -10   4  11 10609.5 496.781   5
 -10  -4  10 3378.44 222.982   5
 -10   4  10 3673.46 319.517   5
 -10  -4   9 3807.38 275.347   5
 -10   4   9 4716.12 368.505   5
 -10  -4   8 179.866 82.4823   5
 -10   4   8 307.327 111.638   5
 -10  -4   7 3854.93 317.678   5
  10  -4  -7 4210.20 288.585   9
 -10   4   7 4505.16 336.579   5
 -10  -4   6 1408.12 202.731   5
  10  -4  -6 1615.77 179.267   9
  10  -4  -5 494.102 105.691   9
 -10  -4   5 332.611 115.224   5
 -10  -4   4 761.267 153.467   5
 -10  -4   3 342.956 111.007   5
 -10  -4   2 2291.93 233.484   5
 -10  -4   2 2236.31 240.709   8
 -10  -4   1 3336.14 272.089   8
 -10  -4   0 558.433 119.872   8
 -10  -4  -1 3783.41 261.098   8
 -10  -4  -2 160.793 68.4203   8
 -10  -4  -3 12.5336 28.9822   8
  10  -5 -12 352.700 59.6954   9
 -10   5  12 668.129 81.6443   5
  10  -5 -11 7902.69 317.210   9
 -10   5  11 9406.00 382.580   5
  10  -5 -10 286.857 80.3913   9
 -10   5  10 397.223 107.039   5
  10  -5  -9 149.006 65.9895   9
 -10   5   9 203.705 93.5253   5
  10  -5  -8-37.2453 62.4167   9
 -10  -5   8 62.1247 47.9020   5
 -10   5   8 47.3247 61.3719   5
  10  -5  -7 69.7019 64.3200   9
 -10  -5   7-65.0613 59.6303   5
 -10  -5   6 1152.30 172.420   5
  10  -5  -6 1074.97 144.965   9
  10  -5  -5 575.571 116.781   9
 -10  -5   5 576.405 123.407   5
  10  -5  -4 795.406 123.330   9
 -10  -5   4 662.786 139.518   5
 -10  -5   4 451.351 117.272   8
  10  -5  -3 5230.98 278.750   9
 -10  -5   3 4506.60 304.603   8
 -10  -5   2 309.364 91.5405   8
 -10  -5   1 1177.44 147.792   8
 -10  -5   0 96.0756 54.5673   8
 -10  -5  -1 603.849 95.2127   8
  10  -5   2 83.5472 29.0550  11
 -10  -5  -2 70.2621 40.6305   8
  10  -6 -11 495.058 67.9089   9
  10  -6 -10 1.34826 39.7446   9
 -10   6  10-111.178 43.2820   5
  10  -6  -9 5124.28 269.399   9
  10  -6  -8 430.495 95.1875   9
  10  -6  -7 3911.27 251.882   9
  10  -6  -6 603.449 109.001   9
  10  -6  -5 2800.64 210.607   9
  10  -6  -4-24.7256 45.0058   9
  10  -6  -3 2516.22 188.019   9
  10  -6  -2 622.405 91.2796   9
 -10  -6   1 5696.30 254.901   8
 -10  -6   0 71.5443 33.3144   8
  10  -6   1 22.3995 20.6992  11
  10  -7  -9 965.986 102.537   9
  10  -7  -8 1672.13 138.380   9
  10  -7  -7 1809.42 150.276   9
  10  -7  -6 2067.08 162.716   9
  10  -7  -5 2183.56 165.906   9
  10  -7  -4-56.6543 32.8872  11
  10  -7  -4 37.5930 48.1613   9
  10  -7  -3 2072.97 147.682  11
  10  -7  -3 2197.96 155.633   9
  10  -7  -2 10407.0 329.749  11
  10  -7  -1 158.920 40.2385  11
  10  -7   0 4749.83 173.316  11
  10  -8  -7 123.298 37.3401   9
  10  -8  -6 3579.18 166.576   9
  10  -8  -5 615.351 71.5769   9
  10  -8  -4 909.622 82.1011   9
 -11   0  13-9.20326 30.3006   5
 -11   0  12 2879.02 201.489   5
 -11   0  11 35.0208 72.3122   5
 -11   0  10 1453.72 189.758   5
 -11   0   9-21.3192 77.7517   5
 -11   0   8 80464.6 1601.04   5
 -11   0   7-23.7520 73.3289   5
 -11   0   6 126962. 2107.38   5
 -11   0   5 47.8761 73.8791   5
 -11   0   4 14975.1 586.674   5
 -11   0   3 6.82925 55.6911   5
 -11   0   2 625.558 104.510   5
 -11   0   2 975.921 163.923   8
 -11   0   1-64.3570 76.0928   8
 -11   0   0 728.942 119.948   8
 -11   0  -1 30.4467 37.6091   8
 -11   1  13 419.756 69.6201   5
 -11  -1  12 2856.44 186.307   5
 -11   1  12 3332.56 222.151   5
 -11  -1  11 1089.38 145.387   5
 -11   1  11 1025.87 149.498   5
 -11  -1  10 5049.30 332.555   5
 -11   1  10 5227.14 348.956   5
 -11  -1   9 636.388 139.622   5
 -11   1   9 446.750 120.585   5
 -11  -1   8 853.480 157.971   5
 -11   1   8 683.435 141.140   5
 -11  -1   7 89.9659 85.4063   5
 -11   1   7 60.0175 75.3063   5
 -11  -1   6 2513.15 260.830   5
 -11   1   6 2144.61 230.343   5
 -11  -1   5 2550.14 256.599   5
 -11   1   5 2767.81 249.450   5
 -11  -1   4 4920.61 341.180   5
 -11   1   4 4979.25 323.454   5
 -11  -1   3 215.853 91.8237   5
 -11  -1   2 5305.92 307.232   5
 -11   1   2 5271.65 346.506   8
 -11  -1   2 5672.41 368.554   8
 -11   1   1 3633.32 261.817   8
 -11  -1   1 3379.42 268.078   8
 -11   1   0 1086.31 129.664   8
 -11  -1   0 1221.49 151.027   8
 -11  -1  -1 190.984 64.7822   8
 -11  -1  -2 612.456 84.9185   8
 -11   2  13 1033.74 96.0405   5
 -11  -2  12 12998.5 356.185   5
 -11   2  12 15397.8 475.962   5
 -11  -2  11 80.9730 51.0660   5
 -11   2  11 19.0566 57.9403   5
 -11  -2  10 475.531 108.623   5
 -11   2  10 441.857 110.985   5
 -11  -2   9 2376.37 239.356   5
 -11   2   9 2270.68 233.988   5
 -11  -2   8 230.502 97.7009   5
 -11   2   8 190.387 89.1405   5
 -11  -2   7 170.454 93.8559   5
 -11   2   7 113.575 79.1346   5
 -11  -2   6 13376.7 602.907   5
 -11   2   6 13646.9 547.421   5
 -11  -2   5 3593.13 307.666   5
 -11   2   5 3966.40 281.379   5
 -11  -2   4 38.9806 66.5633   5
 -11  -2   3 183.258 76.7448   5
 -11  -2   2 14064.8 514.271   5
 -11   2   2 14102.2 517.815   8
 -11  -2   2 15270.2 593.543   8
 -11  -2   1 1057.31 153.518   8
 -11  -2   0-58.0655 59.4983   8
 -11  -2  -1 419.552 84.9039   8
 -11  -2  -2 1216.03 112.809   8
 -11   3  12 9149.02 335.220   5
 -11  -3  11 226.155 55.8365   5
 -11   3  11 344.111 89.0445   5
 -11  -3  10-74.5370 74.4994   5
 -11   3  10-63.1108 79.3418   5
 -11  -3   9 209.046 74.1933   5
 -11   3   9 288.983 101.657   5
 -11  -3   8 114.300 70.5475   5
 -11   3   8 313.001 91.7397   5
 -11  -3   7 37.9564 66.9296   5
 -11   3   7 105.381 70.9799   5
 -11  -3   6 12.7282 67.9952   5
 -11   3   6 45.0335 54.5105   5
 -11  -3   5 3164.78 281.850   5
 -11  -3   4 7894.43 426.372   5
 -11  -3   3 16.2390 73.7077   5
 -11  -3   3 121.478 77.9507   8
 -11  -3   2-69.9601 70.2384   8
 -11  -3   1 130.418 63.0733   8
 -11  -3   0 791.943 114.330   8
 -11  -3  -1 2643.91 183.971   8
 -11  -3  -2 169.513 46.5383   8
 -11   4  12 5601.29 210.083   5
  11  -4 -11 2904.51 142.869   9
 -11   4  11 4924.03 243.509   5
  11  -4 -10 102.730 42.2448   9
 -11  -4  10 147.201 43.3177   5
 -11   4  10 55.4933 51.9465   5
 -11  -4   9 5882.37 301.791   5
  11  -4  -9 6194.50 266.392   9
 -11  -4   8 1668.75 179.414   5
 -11   4   8 2131.92 188.513   5
 -11  -4   7 3330.89 267.935   5
 -11  -4   6 59.0858 58.8231   5
 -11  -4   5 1115.66 163.946   5
 -11  -4   4 565.098 118.570   5
 -11  -4   4 428.022 103.449   8
 -11  -4   3 2596.64 221.965   8
 -11  -4   2 11689.4 449.129   8
 -11  -4   1 147.532 61.7628   8
 -11  -4   0 272.470 65.0311   8
 -11  -4  -1 693.311 86.9329   8
  11  -5 -10 213.713 47.0465   9
 -11   5  10 119.813 41.3471   5
  11  -5  -9 186.225 47.5737   9
 -11   5   9 214.641 51.9234   5
  11  -5  -8-57.3156 42.0263   9
 -11  -5   8 7.20830 37.4281   5
 -11  -5   7 7798.16 348.759   5
  11  -5  -7 8314.52 307.054   9
 -11  -5   6 226.255 75.6207   5
 -11  -5   5 767.110 101.710   8
 -11  -5   4 165.942 58.3043   8
 -11  -5   3 223.196 62.2814   8
 -11  -5   2 285.993 64.9404   8
 -11  -5   1 226.816 57.8083   8
  11  -6  -8 3475.39 166.041   9
  11  -6  -7 564.177 73.2365   9
  11  -6  -6 4870.27 203.760   9
  11  -6  -5-3.82825 30.7817   9
  11  -6  -4 2956.25 151.729  11
  11  -6  -3 3290.77 166.432  11
  11  -6  -2 511.175 64.7080  11
  11  -6  -1 2743.78 126.859  11
 -12   0  12 1982.06 129.911   5
 -12   0  11-19.8381 39.4748   5
 -12   0  10 246.466 76.4764   5
 -12   0   9 42.3453 59.3100   5
 -12   0   8 35686.2 887.002   5
 -12   0   7 3.16451 60.1158   5
 -12   0   6 2129.66 205.410   5
 -12   0   5-14.6727 59.7436   5
 -12   0   4 4393.28 255.600   5
 -12   0   3 53.3533 63.9600   8
 -12   0   2 536.239 94.1222   8
 -12   0   1 43.1609 39.7778   8
 -12   1  12 3001.73 161.575   5
 -12  -1  11 2474.75 172.788   5
 -12   1  11 2380.66 174.737   5
 -12  -1  10 709.145 116.731   5
 -12   1  10 790.721 117.931   5
 -12  -1   9 1144.91 156.071   5
 -12   1   9 839.061 129.805   5
 -12  -1   8 7478.83 389.524   5
 -12   1   8 7184.38 364.098   5
 -12  -1   7 6914.45 378.883   5
 -12   1   7 6379.61 341.744   5
 -12  -1   6 87.4354 70.1600   5
 -12   1   6 106.798 65.7395   5
 -12  -1   5-51.8862 54.9419   5
 -12   1   5-16.2696 43.1715   5
 -12  -1   4 6759.31 328.213   5
 -12  -1   3 2386.28 178.131   5
 -12   1   3 2220.58 189.582   8
 -12  -1   3 2259.32 203.970   8
 -12  -1   2 885.949 120.390   8
 -12   1   2 812.789 102.005   8
 -12   1   1 1887.86 128.039   8
 -12  -1   1 2130.43 162.180   8
 -12  -1   0 479.523 71.2212   8
 -12  -2  11 7820.19 275.647   5
 -12   2  11 8799.72 318.089   5
 -12  -2  10 8630.43 348.827   5
 -12   2  10 8972.12 356.884   5
 -12  -2   9 400.161 100.834   5
 -12   2   9 465.964 95.1997   5
 -12  -2   8 109.914 63.3517   5
 -12   2   8 81.7465 47.9021   5
 -12  -2   7 4720.47 306.372   5
 -12   2   7 4735.15 274.845   5
 -12  -2   6 7.84885 62.0912   5
 -12   2   6 38.5180 44.4070   5
 -12  -2   5 366.807 90.2182   5
 -12  -2   4 3871.28 248.937   5
 -12   2   4 3726.02 235.078   8
 -12  -2   4 4004.45 273.090   8
 -12   2   3 46.5829 38.7364   8
 -12  -2   3 33.2947 46.8508   8
 -12  -2   2 27.4240 40.5808   8
 -12  -2   1 573.405 87.6981   8
 -12  -2   0 745.641 82.0022   8
 -12   3  11 706.795 78.1695   5
 -12  -3  10 2121.15 146.479   5
 -12   3  10 2625.11 170.073   5
 -12  -3   9 122.726 56.7218   5
 -12   3   9 152.976 60.6562   5
 -12  -3   8 452.247 95.2642   5
 -12   3   8 359.840 70.0560   5
 -12  -3   7 3063.66 234.571   5
 -12   3   7 2875.85 185.380   5
 -12  -3   6 132.259 70.1859   5
 -12  -3   5-7.46593 60.4731   5
 -12  -3   5 21.5599 51.3200   8
 -12  -3   4 6502.11 320.478   8
 -12  -3   3 1326.66 138.359   8
 -12  -3   2 1182.58 123.941   8
 -12  -3   1 680.044 87.3509   8
 -12  -4   9 1575.52 119.763   5
 -12  -4   8 459.368 82.2844   5
 -12  -4   8 115.769 44.2669   8
 -12  -4   7 296.543 75.2736   5
 -12  -4   7 227.370 55.1337   8
 -12  -4   6 417.576 87.1513   5
 -12  -4   6 119.219 53.8920   8
 -12  -4   5 1874.65 151.190   8
 -12  -4   4 106.309 47.8177   8
 -12  -4   3 4055.31 206.420   8
 -12  -4   2 192.064 49.8922   8
 -13   0  10 3040.52 161.182   5
 -13   0   9-35.7538 41.7121   5
 -13   0   8 4550.96 227.097   5
 -13   0   7-11.9791 34.4958   5
 -13   0   6 242.819 57.0052   5
 -13   0   5-86.7101 33.6177   5
 -13   0   5 28.4166 43.1344   8
 -13   0   4 1018.49 99.7615   8
 -13  -1  10 107.187 37.2578   5
 -13  -1   9 1103.21 110.163   5
 -13   1   9 1039.23 101.393   5
 -13  -1   8 2382.53 164.957   5
 -13   1   8 2359.15 154.019   5
 -13  -1   7 326.762 67.1854   5
 -13   1   7 274.749 56.5670   5
 -13  -1   6 1.70224 36.6205   5
 -13  -1   6-9.68788 43.8700   8
 -13   1   6-11.0184 36.2969   8
 -13   1   5 2536.34 155.437   8
 -13  -1   5 2991.93 184.646   8
 -13  -1   4 2682.40 161.358   8
 -13  -1   3 129.205 37.6341   8
 -13  -2   9 16.8725 30.8229   5
 -13  -2   8 19143.3 465.781   5
 -13  -2   7 10689.0 335.758   5
 -13  -2   7 5828.61 260.274   8
 -13  -2   6 12519.0 357.910   5
 -13  -2   6 8962.32 323.317   8
 -13  -2   5 7223.91 274.188   8
 -13  -2   4 34.2503 34.5298   8
 -13  -3   8 18.1651 26.4069   5
 -13  -3   6 1005.18 89.3003   8
 -13  -3   5 433.556 60.9176   8
   0   0   0    0.00    0.00   0
;
_shelx_hkl_checksum     71202
_shelx_res_file
;
TITL P21/c
CELL  1.54184  10.7726   9.7572  12.2084   90.000  115.547   90.000
ZERR     4.00   0.0006   0.0003   0.0005    0.000    0.006    0.000
LATT   1
SYMM  - X, 1/2 + Y, 1/2 - Z
SFAC  C    H    O    S
UNIT  60 32 8 4
MERG   2
FMAP   2
PLAN    5
SIZE     0.050   0.150   0.250
ACTA
BOND   $H
CONF
L.S.  18
TEMP  -173.00
WGHT    0.102700    0.572100
FVAR       5.57810
S1    4    1.081508    0.799454    0.568113    11.00000    0.03555    0.03565 =
         0.03032    0.00053    0.01441   -0.01181
O1    3    0.478215    0.231515    0.605991    11.00000    0.02297    0.02338 =
         0.01475    0.00023    0.01090   -0.00081
O2    3    0.625844    0.391026    0.712275    11.00000    0.02605    0.02991 =
         0.01595   -0.00225    0.01019   -0.00187
C1    1    1.050565    0.809622    0.695063    11.00000    0.02124    0.02180 =
         0.02220   -0.00109    0.00719    0.00333
AFIX  43
H1    2    1.097603    0.868420    0.762405    11.00000   -1.20000
AFIX   0
C2    1    0.946668    0.719059    0.684132    11.00000    0.02534    0.02567 =
         0.02093   -0.00193    0.01115    0.00217
AFIX  43
H2    2    0.914356    0.708122    0.744754    11.00000   -1.20000
AFIX   0
C3    1    0.892784    0.643609    0.572622    11.00000    0.02186    0.02048 =
         0.01821    0.00215    0.00823    0.00098
C4    1    0.958099    0.678476    0.500989    11.00000    0.03326    0.03042 =
         0.01937   -0.00076    0.01225   -0.00795
AFIX  43
H4    2    0.936695    0.639593    0.423568    11.00000   -1.20000
AFIX   0
C5    1    0.785960    0.544213    0.542495    11.00000    0.02438    0.02409 =
         0.01540    0.00178    0.01041    0.00341
C6    1    0.698018    0.461406    0.523521    11.00000    0.02444    0.02182 =
         0.01421    0.00047    0.00961    0.00404
C11   1    0.570752    0.332599    0.616087    11.00000    0.02085    0.02019 =
         0.01594    0.00091    0.00924    0.00297
C7    1    0.595794    0.359868    0.508406    11.00000    0.02050    0.01972 =
         0.01649    0.00164    0.00996    0.00160
C8    1    0.523952    0.290609    0.403156    11.00000    0.02271    0.02255 =
         0.01599    0.00059    0.01133    0.00009
AFIX  43
H9    2    0.538076    0.311510    0.333366    11.00000   -1.20000
AFIX   0
C9    1    0.427208    0.186475    0.396419    11.00000    0.02045    0.01830 =
         0.01751    0.00024    0.00983    0.00114
C15   1    0.353928    0.107162    0.291905    11.00000    0.02433    0.02555 =
         0.01462   -0.00027    0.00968    0.00066
AFIX  43
H11   2    0.364280    0.124843    0.219768    11.00000   -1.20000
AFIX   0
C14   1    0.267251    0.004018    0.293457    11.00000    0.02374    0.02131 =
         0.01943   -0.00197    0.00919    0.00024
AFIX  43
H12   2    0.218664   -0.049693    0.222850    11.00000   -1.20000
AFIX   0
C13   1    0.250995   -0.021426    0.399887    11.00000    0.02259    0.02304 =
         0.02240    0.00140    0.01051   -0.00193
AFIX  43
H13   2    0.190518   -0.092021    0.400405    11.00000   -1.20000
AFIX   0
C12   1    0.321925    0.055003    0.503927    11.00000    0.02529    0.02351 =
         0.01986    0.00481    0.01304    0.00260
AFIX  43
H14   2    0.311386    0.037083    0.575940    11.00000   -1.20000
AFIX   0
C10   1    0.408554    0.158121    0.500718    11.00000    0.02074    0.02010 =
         0.01483   -0.00079    0.00816    0.00192
HKLF 4
REM  P21/c
REM R1 =  0.0503 for    2108 Fo > 4sig(Fo)  and  0.0546 for all    2373 data
REM    163 parameters refined using      0 restraints
END
WGHT      0.1027      0.5721
REM Highest difference peak  0.421,  deepest hole -0.548,  1-sigma level  0.080
Q1    1   0.9941  0.7938  0.6855  11.00000  0.05    0.42
Q2    1   1.0502  0.6987  0.5505  11.00000  0.05    0.39
Q3    1   1.0598  0.8021  0.6530  11.00000  0.05    0.36
Q4    1   1.0481  0.8976  0.5602  11.00000  0.05    0.33
Q5    1   0.7069  0.5312  0.5305  11.00000  0.05    0.31
;
_shelx_res_checksum     95773
_shelxl_version_number     2014/6
data_New_Global_Publ_Block
_journal_date_recd_electronic     2015-01-26
_journal_date_accepted     2015-02-02
_journal_name_full     'Acta Crystallographica, Section E'
_journal_year     2015
_journal_volume     71
_journal_issue      3
_journal_page_first     o154
_journal_page_last     o155
_journal_paper_category     HO
_journal_paper_doi     10.1107/S2056989015002157
_journal_coeditor_code     SU5073
_publ_contact_author_name     'Ignez Caracelli'
_publ_contact_author_address
;
Departmento de F\'isica
Universidade Federal de S\~ao Carlos,
13565-905 S\~ao Carlos
SP
Brazil
;
_publ_contact_author_email     'ignez@ufscar.br'
_publ_contact_author_fax     '551633614835'
_publ_contact_author_phone     '551633519741'
_publ_section_title
;
Crystal structure of 3-[2-(thiophen-3-yl)ethynyl]-2<i>H</i>-chromen-2-one
;
loop_
    _publ_author_name
    _publ_author_footnote
    _publ_author_address
    'Caracelli, Ignez' .
;
Departmento de F\'isica
Universidade Federal de S\~ao Carlos,
13565-905 S\~ao Carlos
SP
Brazil
;
    'Maganhi, Stella H.' .
;
Departmento de F\'isica
Universidade Federal de S\~ao Carlos,
13565-905 S\~ao Carlos
SP
Brazil
;
    'Stefani, H\'elio A.' .
;
Departamento de Farm\'acia,
Faculdade de Ci\^encias Farmac\^euticas,
Universidade de S\~ao Paulo,
05508-900 S\~ao Paulo
SP
Brazil
;
    'Gueogjian, Karina' .
;
Departamento de Farm\'acia,
Faculdade de Ci\^encias Farmac\^euticas,
Universidade de S\~ao Paulo,
05508-900 S\~ao Paulo
SP
Brazil
;
    'Tiekink, Edward R. T.' .
;
Department of Chemistry, University of Malaya,
50603 Kuala Lumpur, Malaysia
;
_publ_section_synopsis     .
