# Supplementary material for: Crystal structure of 3-[2-(thio­phen-3-yl)ethyn­yl]-2H-chromen-2-one
Source: Acta Crystallogr E Crystallogr Commun. 2015 Feb 7;71(Pt 3):o154–5. doi: 10.1107/S2056989015002157 (PMC4350713; doi:10.1107/S2056989015002157)
Supplement: Supplementary file 2 [file e-71-0o154-Isup2.hkl]

#
# h,k,l, Fc-squared, Fo-squared, sigma(Fo-squared), status flag
#
data_I
_shelx_title ' P21/c'
_shelx_refln_list_code          4
_shelx_F_calc_maximum      182.18
_exptl_crystal_F_000       520.00
_reflns_d_resolution_high  0.7938

loop_
 _space_group_symop_operation_xyz
 'x, y, z'
 '-x, y+1/2, -z+1/2'
 '-x, -y, -z'
 'x, -y-1/2, z-1/2'

_cell_length_a    10.7726
_cell_length_b     9.7572
_cell_length_c    12.2084
_cell_angle_alpha  90.000
_cell_angle_beta  115.547
_cell_angle_gamma  90.000

_shelx_F_squared_multiplier     1.000

loop_
 _refln_index_h
 _refln_index_k
 _refln_index_l
 _refln_F_squared_calc
 _refln_F_squared_meas
 _refln_F_squared_sigma
 _refln_observed_status
   1   0   0       1699.67       1715.17        18.43 o
   2   0   0       6011.19       6397.87        64.22 o
   3   0   0       1776.88       2068.67        28.26 o
   4   0   0        184.80        138.51         6.72 o
   5   0   0        775.49        706.80        18.11 o
   6   0   0       3231.51       3836.66        57.46 o
   7   0   0       1161.70       1209.59        30.45 o
   8   0   0        272.97        338.32        16.14 o
   9   0   0        128.78        137.72        11.23 o
  10   0   0         10.16         13.92         3.68 o
  11   0   0         24.09         23.41         3.85 o
   2   1   0        342.93        258.92        10.18 o
   3   1   0        470.75        390.76         6.12 o
   4   1   0        258.00        228.31         9.57 o
   5   1   0         46.96         54.61         2.63 o
   6   1   0         19.36         31.08         3.00 o
   7   1   0        332.52        351.39        15.55 o
   8   1   0         72.04         61.02         6.03 o
   9   1   0        247.31        266.98        10.95 o
  10   1   0        335.66        379.60        12.15 o
  11   1   0         34.25         36.85         3.16 o
  12   1   0         12.60         15.40         2.29 o
   0   2   0       5873.51       5186.49        50.76 o
   1   2   0        751.00        742.58        12.05 o
   2   2   0      33188.18      32113.44       304.86 o
   3   2   0       1670.03       1680.64        15.39 o
   4   2   0        274.01        266.73         9.33 o
   5   2   0        451.47        347.83        11.09 o
   6   2   0        563.57        608.15        18.50 o
   7   2   0        550.69        639.54        20.84 o
   8   2   0        392.86        384.87        17.34 o
   9   2   0        111.53        112.65         5.44 o
  10   2   0          0.14         -0.10         2.12 o
  11   2   0          1.21         -1.86         1.91 o
  12   2   0         22.63         23.95         2.63 o
   1   3   0        110.67         87.13         2.33 o
   2   3   0       1194.22       1037.96        19.59 o
   3   3   0          5.89          0.48         1.16 o
   4   3   0        641.54        558.05        15.28 o
   5   3   0         68.26         69.16         5.38 o
   7   3   0          4.15          3.93         1.66 o
   8   3   0        524.22        498.35        24.86 o
   9   3   0        139.76        148.26        11.61 o
  10   3   0         12.43         12.16         3.41 o
  11   3   0         24.90         25.43         3.67 o
   0   4   0        125.99        130.27         3.47 o
   1   4   0        442.28        422.36        10.93 o
   2   4   0        153.46        196.10         5.43 o
   3   4   0        776.70        732.12        19.10 o
   4   4   0       4789.28       4661.30        63.62 o
   5   4   0       1985.35       2036.83        37.06 o
   7   4   0         33.73         34.27         2.62 o
   8   4   0         30.68         24.63         2.65 o
   9   4   0         16.11         19.55         4.36 o
  10   4   0         21.82         17.93         3.85 o
  11   4   0          5.58          8.75         2.09 o
   1   5   0          7.82          7.46         1.41 o
   2   5   0        211.27        229.74        10.19 o
   3   5   0         20.55         18.75         2.10 o
   4   5   0        133.93        141.18         6.50 o
   5   5   0         40.90         41.69         3.65 o
   6   5   0        131.93        106.25         4.05 o
   7   5   0        241.73        241.15         9.61 o
   8   5   0         27.56         27.14         3.38 o
   9   5   0          0.01         -1.85         3.66 o
  10   5   0          3.55          3.09         1.75 o
   0   6   0       1410.30       1498.77        30.74 o
   1   6   0        234.93        239.97        11.79 o
   2   6   0         89.67         89.10         7.65 o
   3   6   0         29.45         34.94         5.13 o
   4   6   0          6.27          5.02         1.98 o
   5   6   0         60.54         59.25         3.38 o
   6   6   0       1689.80       1785.32        28.95 o
   7   6   0        338.05        341.23        15.77 o
   8   6   0        137.59        157.23        15.06 o
   9   6   0         29.77         33.87         3.06 o
  10   6   0          2.56          2.30         1.07 o
   1   7   0          9.36          8.85         2.75 o
   2   7   0        189.68        169.51        11.49 o
   3   7   0         36.54         34.98         2.21 o
   4   7   0        383.56        363.11         7.44 o
   5   7   0        251.18        259.87         8.43 o
   6   7   0        119.48        127.17        10.31 o
   7   7   0         62.10         62.61         6.91 o
   8   7   0         83.50         86.57         7.07 o
   9   7   0          5.43          4.25         1.48 o
  10   7   0        154.60        152.53         5.57 o
   0   8   0        362.13        349.40        10.14 o
   1   8   0        488.65        493.09         8.01 o
   2   8   0        373.30        365.70         6.91 o
   3   8   0         13.16         13.19         1.50 o
   4   8   0          4.07          2.54         0.80 o
   5   8   0         40.04         45.49         3.10 o
   6   8   0         78.91         91.64         6.11 o
   7   8   0         44.67         51.65         4.28 o
   8   8   0        975.41        990.42        12.89 o
   9   8   0         10.14          5.88         1.36 o
   1   9   0         17.65         17.57         1.76 o
   2   9   0        631.08        641.21        10.48 o
   3   9   0        360.25        400.55         7.53 o
   4   9   0        148.09        156.57         4.76 o
   5   9   0         57.93         55.36         3.64 o
   6   9   0          0.64          0.42         0.94 o
   7   9   0          1.03         -0.01         0.98 o
   8   9   0        302.17        350.65         9.74 o
   0  10   0        148.18        156.45         6.75 o
   1  10   0        211.99        217.47         6.08 o
   2  10   0        145.74        160.19         5.51 o
   3  10   0         26.64         22.68         1.75 o
   4  10   0          0.54          0.26         0.70 o
   5  10   0         92.71        100.60         3.94 o
   6  10   0         82.06         88.75         5.87 o
   7  10   0        230.40        244.46         7.24 o
   1  11   0        162.21        194.08         6.95 o
   2  11   0         53.80         64.35         3.94 o
   3  11   0        102.70        113.30         5.03 o
   4  11   0        113.39        118.12         6.67 o
   5  11   0         40.16         49.23         3.55 o
   0  12   0        183.88        213.21         7.81 o
   1  12   0         61.48         64.44         9.97 o
   2  12   0          0.07         -0.91         0.91 o
 -12   1   1         66.00         63.84         3.89 o
 -11   1   1        116.90        112.85         6.02 o
 -10   1   1        104.10        107.19         5.31 o
  -9   1   1        130.12        139.10        10.30 o
  -8   1   1          8.65          9.00         3.10 o
  -7   1   1          0.37          1.17         1.58 o
  -6   1   1         54.10         74.93         4.42 o
  -5   1   1        484.74        489.93         7.57 o
  -4   1   1         50.62         54.58         2.63 o
  -3   1   1       4158.73       4004.11        32.12 o
  -2   1   1         22.76         33.41         1.80 o
  -1   1   1        405.70        360.03         4.07 o
   0   1   1         34.20         44.02         2.35 o
   1   1   1         46.32         36.65         1.52 o
   2   1   1        436.73        388.45         6.53 o
   3   1   1        978.74        980.36        13.89 o
   4   1   1          8.09         10.72         1.29 o
   5   1   1         33.21         33.93         2.91 o
   6   1   1        230.43        244.48         8.51 o
   7   1   1         21.77         26.20         3.06 o
   8   1   1          5.28          3.86         1.32 o
   9   1   1         45.94         51.67         4.70 o
  10   1   1        104.80        119.67         6.28 o
  11   1   1          9.20          6.13         2.08 o
 -12   2   1         21.60         18.41         2.82 o
 -11   2   1         38.12         33.95         4.93 o
 -10   2   1         12.56         13.74         2.31 o
  -9   2   1         70.92         82.96         8.32 o
  -8   2   1        295.09        332.74        21.51 o
  -7   2   1         56.40         63.02         6.15 o
  -6   2   1        594.77        642.05        18.11 o
  -5   2   1          3.62         16.05         2.27 o
  -4   2   1       8792.74       8538.46        91.80 o
  -3   2   1       2923.61       3048.60        38.10 o
  -2   2   1      13673.43      12858.26       103.10 o
  -1   2   1        167.68        143.01         2.55 o
   0   2   1       3888.64       3751.62        39.91 o
   1   2   1       1532.00       1569.46        21.18 o
   2   2   1      16649.21      16692.58       166.01 o
   3   2   1       1049.01       1053.82        16.46 o
   4   2   1         99.12        126.42         3.96 o
   5   2   1        816.81        927.16        20.93 o
   6   2   1         20.16         24.68         5.29 o
   7   2   1        126.50        121.35         6.80 o
   8   2   1        372.89        386.00        23.13 o
   9   2   1          0.43          2.74         2.34 o
  10   2   1        231.63        264.56        13.46 o
  11   2   1         13.66         13.47         2.73 o
 -12   3   1         21.31         21.84         2.81 o
 -11   3   1          5.70          4.19         2.03 o
 -10   3   1          0.62          1.28         2.39 o
  -9   3   1          2.00          0.10         1.90 o
  -8   3   1        193.92        195.91        12.55 o
  -7   3   1        714.78        797.82        22.98 o
  -5   3   1        497.16        582.58        16.07 o
  -4   3   1        335.28        420.90        13.04 o
  -3   3   1        216.75        206.34         8.32 o
  -2   3   1        920.69        841.86         8.84 o
  -1   3   1       2679.87       2377.60        17.46 o
   0   3   1          3.77          6.18         0.49 o
   1   3   1        811.44        843.65        37.31 o
   2   3   1        473.49        502.86        13.58 o
   3   3   1        652.04        578.62        15.73 o
   4   3   1       1275.75       1162.89        24.41 o
   5   3   1       1021.03        954.62        22.33 o
   6   3   1        276.65        237.34        10.59 o
   7   3   1          5.58          3.02         1.65 o
   8   3   1        375.49        388.55        18.92 o
   9   3   1          3.97          8.29         3.05 o
  10   3   1        287.01        336.99        14.76 o
  11   3   1         68.18         84.91         5.91 o
 -11   4   1          1.91          4.74         1.98 o
 -10   4   1         91.00        107.14         8.74 o
  -9   4   1        217.73        224.74         9.91 o
  -8   4   1         55.11         40.80         3.95 o
  -7   4   1         14.32         12.36         2.31 o
  -6   4   1        940.26        862.03        24.56 o
  -5   4   1        150.69        202.54         7.31 o
  -4   4   1       8380.88       8140.60        67.61 o
  -3   4   1        399.44        285.59         7.40 o
  -2   4   1       2267.53       2243.54        18.83 o
  -1   4   1         67.11         73.64         2.51 o
   0   4   1        159.96        142.31         2.53 o
   1   4   1       1445.97       1325.30        24.83 o
   2   4   1       2270.81       2260.01        36.48 o
   3   4   1        296.76        241.62        10.80 o
   4   4   1       6755.80       6215.34        80.00 o
   5   4   1          0.46         -0.11         1.21 o
   6   4   1        259.81        240.19         6.35 o
   7   4   1        111.98        108.16         7.98 o
   8   4   1        504.37        574.52        22.83 o
   9   4   1         45.02         55.74         6.62 o
  10   4   1        111.06        121.50         8.38 o
  11   4   1         29.67         22.26         2.79 o
 -11   5   1          3.72          7.28         1.86 o
 -10   5   1         39.28         37.81         4.75 o
  -9   5   1        119.76        132.42         6.52 o
  -8   5   1         96.66        103.12         6.27 o
  -7   5   1         33.55         36.85         3.30 o
  -6   5   1        475.84        388.81         9.90 o
  -5   5   1         31.33         25.99         2.93 o
  -4   5   1         99.71        128.41         9.25 o
  -3   5   1        579.14        613.75        26.92 o
  -2   5   1       1628.37       1617.80        16.41 o
  -1   5   1         89.52         61.37         2.59 o
   0   5   1       1273.19       1129.34        12.47 o
   1   5   1        321.27        281.78        11.53 o
   2   5   1        356.21        372.04        14.36 o
   3   5   1        788.78        775.87        18.54 o
   4   5   1       1443.40       1345.92        44.28 o
   5   5   1        338.78        296.76         9.86 o
   6   5   1       1616.82       1521.62        36.23 o
   7   5   1        514.18        533.05        17.51 o
   8   5   1         50.22         58.84         4.52 o
   9   5   1         27.80         31.84         4.86 o
  10   5   1         19.19         19.39         3.06 o
 -11   6   1         93.43         88.11         4.07 o
 -10   6   1        161.21        182.93         8.19 o
  -9   6   1        166.00        198.56         7.41 o
  -8   6   1        143.32        146.42         9.82 o
  -7   6   1       1110.14       1127.63        30.50 o
  -6   6   1       2302.48       2268.53        33.55 o
  -5   6   1        596.54        600.30        13.68 o
  -4   6   1        177.37        139.89        10.21 o
  -3   6   1        593.03        523.02        19.62 o
  -2   6   1        631.31        589.16        19.76 o
  -1   6   1        234.98        271.27        15.34 o
   0   6   1        337.79        338.07        13.58 o
   1   6   1       1482.39       1552.41        32.94 o
   2   6   1        900.40        849.65        24.67 o
   3   6   1        289.63        279.02        14.21 o
   4   6   1         43.47         40.33         4.13 o
   5   6   1         35.69         26.71         2.62 o
   6   6   1        303.27        304.60        15.51 o
   7   6   1        125.49        169.24         7.92 o
   8   6   1        160.81        194.33        12.68 o
   9   6   1         22.90         28.76         3.97 o
  10   6   1          1.31          0.72         0.66 o
 -10   7   1          3.83          5.10         1.29 o
  -9   7   1         71.99         62.85         4.38 o
  -8   7   1         21.36         32.14         4.70 o
  -7   7   1         35.71         39.34         5.96 o
  -6   7   1         38.22         44.60         4.56 o
  -5   7   1          4.04          0.87         2.11 o
  -4   7   1          8.83          5.61         1.07 o
  -3   7   1          1.77          0.16         0.77 o
  -2   7   1        791.38        790.19        25.73 o
  -1   7   1        560.22        540.68        13.79 o
   0   7   1        726.14        659.27        21.32 o
   1   7   1          0.87          1.53         1.81 o
   2   7   1         26.23         25.46         4.64 o
   3   7   1          0.38          0.66         1.37 o
   4   7   1       1361.87       1310.14        16.62 o
   5   7   1        875.97        878.45        42.59 o
   6   7   1        251.14        282.63        15.31 o
   7   7   1         20.67         20.97         4.01 o
   8   7   1         46.28         37.76         4.67 o
   9   7   1         20.42         24.05         2.81 o
  -9   8   1        800.07        857.80        17.98 o
  -8   8   1         11.15          5.16         1.13 o
  -7   8   1          0.08         -0.41         1.96 o
  -6   8   1          2.99          2.96         1.37 o
  -5   8   1         13.68         15.43         1.70 o
  -4   8   1        603.23        592.16         9.89 o
  -3   8   1         81.33         78.42         3.30 o
  -2   8   1         37.07         28.38         2.48 o
  -1   8   1          2.16          2.09         2.17 o
   0   8   1         11.88         11.49         1.75 o
   1   8   1        168.51        167.90         5.30 o
   2   8   1        384.89        417.26         8.59 o
   3   8   1        688.20        708.21        10.84 o
   4   8   1         20.63         24.47         2.02 o
   5   8   1          2.78          0.30         2.46 o
   6   8   1         23.73         27.64         3.40 o
   7   8   1        149.30        189.40        16.10 o
   8   8   1        370.75        348.60         9.30 o
  -8   9   1          2.12          2.05         1.18 o
  -7   9   1          7.69         14.15         2.05 o
  -6   9   1          0.14          0.27         1.04 o
  -5   9   1         57.40         59.28         2.88 o
  -4   9   1         57.48         50.98         2.72 o
  -3   9   1         11.86         10.58         1.64 o
  -2   9   1         11.12          9.30         1.57 o
  -1   9   1         13.85          9.98         1.99 o
   0   9   1        124.98        129.42         6.40 o
   1   9   1        169.03        173.76         6.23 o
   2   9   1         26.60         22.45         2.04 o
   3   9   1        324.07        331.87         7.79 o
   4   9   1         17.46         13.11         1.67 o
   5   9   1         12.15         11.22         1.76 o
   6   9   1         86.23         83.75         3.94 o
   7   9   1         10.53         12.24         1.50 o
  -7  10   1        124.78        127.70         5.62 o
  -6  10   1         72.10         64.82         3.81 o
  -5  10   1          2.34          2.27         0.93 o
  -4  10   1          6.39          8.00         1.24 o
  -3  10   1         34.92         39.07         2.88 o
  -2  10   1        144.96        155.98         6.99 o
  -1  10   1         22.71         21.72         2.25 o
   0  10   1        136.63        150.40         5.52 o
   1  10   1         14.44         14.73         2.19 o
   2  10   1         95.62         96.56         4.41 o
   3  10   1         27.88         25.15         2.28 o
   4  10   1        238.23        230.71         7.87 o
   5  10   1          1.49         -0.35         0.95 o
   6  10   1          7.57          9.29         1.15 o
  -5  11   1          1.52          1.87         1.00 o
  -4  11   1          5.28          4.26         1.59 o
  -3  11   1         11.85          9.57         1.31 o
  -2  11   1          2.04          0.95         1.10 o
  -1  11   1          8.14          5.96         1.36 o
   0  11   1        161.56        172.54         5.22 o
   1  11   1        101.73        114.63         4.15 o
   2  11   1         23.41         21.42         1.79 o
   3  11   1          4.14          3.74         0.97 o
   4  11   1         19.83         18.06         2.56 o
   5  11   1         23.96         23.30         2.23 o
  -2  12   1        121.45        106.67         5.38 o
  -1  12   1         30.17         33.63         3.20 o
   0  12   1        318.87        334.25        10.21 o
   1  12   1         17.96         19.54         2.44 o
 -12   0   2         22.56         17.22         3.02 o
 -11   0   2         26.00         24.45         5.63 o
 -10   0   2          6.68         12.20         3.38 o
  -9   0   2        169.32        212.31        12.65 o
  -8   0   2       3080.46       3394.04        56.95 o
  -7   0   2       1328.78       1703.97        34.89 o
  -6   0   2       1532.04       1493.97        29.80 o
  -5   0   2         82.97         70.93         5.23 o
  -4   0   2       1054.22       1093.07        19.82 o
  -3   0   2         97.62         80.53         3.96 o
  -2   0   2       5903.14       5937.69        42.23 o
  -1   0   2       4437.11       6892.26        67.94 o
   0   0   2       9647.08      10142.85        99.85 o
   1   0   2       2971.08       3217.93        36.50 o
   2   0   2        907.96        996.61        16.57 o
   3   0   2       1888.48       1796.08        19.07 o
   4   0   2        490.25        458.15        11.67 o
   5   0   2        729.08        714.73        19.76 o
   6   0   2        118.36        135.80         9.28 o
   7   0   2        192.14        219.76         9.18 o
   8   0   2          1.68          2.46         2.42 o
   9   0   2        107.27        119.92         9.62 o
  10   0   2       2074.13       2420.49        42.97 o
 -12   1   2         24.18         27.13         2.50 o
 -11   1   2        163.15        173.52         6.26 o
 -10   1   2        166.75        174.53        11.46 o
  -9   1   2        160.91        132.41        10.53 o
  -8   1   2         12.56         18.05         3.86 o
  -7   1   2        153.91        184.35        10.29 o
  -6   1   2        546.20        531.67        11.58 o
  -5   1   2        699.44        587.99        20.81 o
  -4   1   2       1535.41       1224.13        14.67 o
  -3   1   2         76.70        116.29         3.77 o
  -2   1   2        268.05        360.07         3.16 o
  -1   1   2       6962.89       7440.67        42.29 o
   0   1   2       3922.16       4235.46        32.48 o
   1   1   2       4925.54       4937.52        37.31 o
   2   1   2       1942.82       1937.84        24.86 o
   3   1   2        189.97        171.33         4.10 o
   4   1   2          2.91          6.02         1.12 o
   5   1   2        290.22        338.34         7.15 o
   6   1   2        980.62       1057.91        15.09 o
   7   1   2        500.86        544.19        15.13 o
   8   1   2        604.09        643.59        16.58 o
   9   1   2         95.35        143.24        31.54 o
  10   1   2        113.58        124.32         7.61 o
  11   1   2         13.99         19.67         2.73 o
 -12   2   2          0.82          0.88         1.30 o
 -11   2   2        461.45        463.35        11.59 o
 -10   2   2        499.30        542.56        20.87 o
  -9   2   2         16.27         17.85         4.41 o
  -8   2   2        195.43        181.00        13.38 o
  -7   2   2         27.05         14.94         3.13 o
  -6   2   2       1229.73       1259.87        25.65 o
  -5   2   2        712.96        895.90        18.17 o
  -4   2   2          0.47          1.50         1.01 o
  -3   2   2        599.49        711.70         9.93 o
  -2   2   2       4078.33       3637.20        26.20 o
  -1   2   2       1636.70       1436.98        13.68 o
   0   2   2        360.64        265.01         5.53 o
   1   2   2       2424.04       2617.85        24.47 o
   3   2   2        146.50        136.51         5.59 o
   4   2   2        644.42        704.78        22.66 o
   5   2   2        734.07        730.23        19.92 o
   6   2   2        154.26        159.95         6.74 o
   7   2   2          3.07          1.63         1.34 o
   8   2   2        846.20        921.83        29.08 o
   9   2   2        190.61        218.05        13.05 o
  10   2   2        423.85        482.61        17.15 o
  11   2   2         40.41         39.05         3.62 o
 -12   3   2         36.84         37.98         3.98 o
 -11   3   2          0.31         -2.25         2.26 o
 -10   3   2          2.19          3.52         1.82 o
  -9   3   2          0.81          2.92         2.60 o
  -8   3   2         21.38         15.22         2.28 o
  -7   3   2         20.82         17.63         2.46 o
  -6   3   2       1110.47        997.73        25.37 o
  -5   3   2         10.10          3.75         1.13 o
  -4   3   2        647.43        566.45        10.72 o
  -3   3   2          8.60         25.77         3.06 o
  -2   3   2        160.75        124.09         4.71 o
  -1   3   2         13.52         12.47         1.07 o
   0   3   2       1153.86       1065.29        12.92 o
   1   3   2       2151.00       2027.07        40.53 o
   2   3   2        722.56        638.02        16.58 o
   3   3   2       1215.56       1101.26        24.60 o
   4   3   2          3.44          4.36         1.78 o
   5   3   2          6.11          5.33         1.96 o
   6   3   2        138.46        128.23         6.49 o
   7   3   2         95.28         88.77         9.06 o
   8   3   2        417.97        426.78        19.67 o
   9   3   2        154.89        179.49        11.72 o
  10   3   2         15.71         17.85         3.42 o
  11   3   2          6.39          5.44         1.49 o
 -12   4   2         11.29          6.17         1.60 o
 -11   4   2        394.56        375.39        14.42 o
 -10   4   2         71.93         72.75         5.38 o
  -9   4   2         62.75         45.82         6.57 o
  -8   4   2        220.39        216.30        13.26 o
  -7   4   2        353.77        362.58         7.91 o
  -6   4   2         77.64         93.28         7.63 o
  -5   4   2        400.92        431.34        22.26 o
  -4   4   2        429.59        444.92        14.64 o
  -3   4   2       3102.76       3334.31        37.94 o
  -2   4   2        586.16        665.97         8.75 o
  -1   4   2        107.70        131.12         3.57 o
   0   4   2        120.49        102.97         3.91 o
   1   4   2        396.16        406.64         8.57 o
   2   4   2         10.35         14.33         2.81 o
   3   4   2       1065.51       1049.14        24.98 o
   4   4   2          3.51         13.89         2.95 o
   5   4   2          4.13          3.70         1.97 o
   6   4   2        636.34        616.44        12.12 o
   7   4   2        392.85        401.68        15.24 o
   8   4   2        339.40        370.96        17.90 o
   9   4   2         48.52         60.62         6.60 o
  10   4   2          5.27          5.16         2.20 o
 -11   5   2         13.17          9.18         2.09 o
 -10   5   2         10.53          9.93         2.94 o
  -9   5   2          0.29          1.08         1.15 o
  -8   5   2        288.64        291.14        11.83 o
  -7   5   2         51.57         49.59         3.22 o
  -6   5   2          0.79          4.26         1.85 o
  -5   5   2         97.33        108.92         5.88 o
  -4   5   2        558.85        583.08        22.74 o
  -3   5   2        152.26        162.01        10.27 o
  -2   5   2        229.89        230.37         5.48 o
  -1   5   2          6.68          7.10         2.18 o
   0   5   2        153.18        167.30         5.52 o
   1   5   2         36.99         35.61         4.27 o
   2   5   2         54.84         43.15         4.98 o
   3   5   2        377.91        331.22        14.74 o
   4   5   2         46.33         51.82         5.95 o
   5   5   2        514.24        509.38        11.35 o
   6   5   2         66.29         53.67         5.12 o
   7   5   2         10.73          7.71         2.14 o
   8   5   2          7.49          5.10         2.82 o
   9   5   2          6.73         10.05         2.96 o
  10   5   2          4.86          2.51         0.76 o
 -11   6   2         18.57         16.42         2.08 o
 -10   6   2         20.69         19.99         2.93 o
  -9   6   2         34.99         34.04         4.64 o
  -8   6   2          2.37          3.36         2.29 o
  -7   6   2          6.21         13.78         2.57 o
  -6   6   2        102.31         85.36         3.76 o
  -5   6   2          5.84          2.50         0.86 o
  -4   6   2          6.73          5.43         1.70 o
  -3   6   2        157.17        142.06         6.08 o
  -2   6   2        999.51       1050.59        18.13 o
  -1   6   2        159.73        200.25        10.02 o
   0   6   2        719.44        744.02        20.84 o
   1   6   2         52.93         54.77         5.79 o
   2   6   2         13.71          8.75         3.08 o
   3   6   2         70.05         73.72         7.61 o
   4   6   2       1398.11       1358.15        23.45 o
   5   6   2        626.73        713.82        25.39 o
   6   6   2        926.90        996.90        20.86 o
   7   6   2         66.96         71.14         6.05 o
   8   6   2          0.03          1.37         1.59 o
   9   6   2          4.55          4.88         1.10 o
 -10   7   2        325.91        334.20        10.59 o
  -9   7   2         12.67         10.94         1.97 o
  -8   7   2          9.56         13.08         3.57 o
  -7   7   2         23.92         22.27         3.61 o
  -6   7   2         65.56         54.22         4.86 o
  -5   7   2          3.29          1.17         0.94 o
  -4   7   2         35.21         30.77         2.17 o
  -3   7   2         42.75         38.48         3.16 o
  -1   7   2         28.21         30.99         4.42 o
   0   7   2        416.47        380.23        16.01 o
   1   7   2          2.07          1.85         1.69 o
   2   7   2        373.24        372.99         8.10 o
   3   7   2         74.65         67.56         3.63 o
   4   7   2         18.61          9.91         3.46 o
   5   7   2         29.45         29.92         5.68 o
   6   7   2        214.84        247.64        13.85 o
   7   7   2        366.05        368.21        15.48 o
   8   7   2         46.15         38.36         4.08 o
   9   7   2         44.06         38.46         2.15 o
  -9   8   2         10.91          5.70         1.31 o
  -8   8   2        126.08        140.37         6.35 o
  -7   8   2        268.06        273.36         9.98 o
  -6   8   2         45.97         35.81         3.25 o
  -5   8   2         20.84         13.89         1.87 o
  -4   8   2        528.70        526.02        10.23 o
  -3   8   2        406.34        398.63         8.81 o
  -2   8   2         92.85         85.27         4.48 o
  -1   8   2        146.39        132.81         5.40 o
   0   8   2        765.70        761.51        12.98 o
   1   8   2         91.00         95.55         4.54 o
   2   8   2        433.99        445.88         9.12 o
   3   8   2         51.14         45.54         3.02 o
   4   8   2        594.00        626.25        13.76 o
   5   8   2         93.05        108.88        10.25 o
   6   8   2         49.35         52.10         5.98 o
   7   8   2          0.88          1.85         1.41 o
   8   8   2          1.36         -0.38         0.57 o
  -8   9   2         84.13         88.42         3.98 o
  -7   9   2          5.08          9.19         1.84 o
  -6   9   2         84.11         91.62         4.58 o
  -5   9   2         54.31         60.11         3.38 o
  -4   9   2         14.05          8.79         1.54 o
  -3   9   2         48.57         51.18         3.06 o
  -2   9   2          0.81          0.43         0.90 o
  -1   9   2          1.54          1.52         1.00 o
   0   9   2        705.80        718.43        12.89 o
   1   9   2          0.99          1.55         1.05 o
   2   9   2        740.05        729.20        11.56 o
   3   9   2         52.67         53.45         3.16 o
   4   9   2         50.48         56.24         3.80 o
   5   9   2         68.06         66.17         4.55 o
   6   9   2        126.14        122.75         5.25 o
   7   9   2         96.24         98.35         3.47 o
  -7  10   2         33.57         39.55         3.59 o
  -6  10   2         18.05         24.53         2.39 o
  -5  10   2          5.66          6.71         1.32 o
  -4  10   2        154.58        147.60         5.44 o
  -3  10   2          0.88          2.42         1.21 o
  -2  10   2        755.80        851.74        17.48 o
  -1  10   2        345.29        395.78        17.38 o
   0  10   2        510.80        580.69        13.38 o
   1  10   2        115.05        114.31         5.60 o
   2  10   2         27.14         30.49         3.05 o
   3  10   2        566.59        623.90        13.74 o
   4  10   2         12.50         13.41         3.81 o
   5  10   2        178.64        204.12         6.12 o
   6  10   2          0.97          0.08         0.69 o
  -5  11   2         95.09        102.45         4.78 o
  -4  11   2        117.20        133.79         4.47 o
  -3  11   2         87.05         97.20         3.73 o
  -2  11   2        161.70        165.14         4.97 o
  -1  11   2        113.60        125.29        10.78 o
   0  11   2        215.44        238.62         6.17 o
   1  11   2        105.20        122.36         4.13 o
   2  11   2        289.24        317.99         8.17 o
   3  11   2          9.92          9.78         1.94 o
   4  11   2         38.99         34.95         3.08 o
  -2  12   2         59.73         50.38         3.72 o
  -1  12   2         16.43         23.43         2.69 o
   0  12   2         76.41         90.05         5.03 o
   1  12   2          2.23          0.78         0.79 o
 -13   1   3          4.77          4.15         1.21 o
 -12   1   3         72.99         73.76         3.52 o
 -11   1   3          5.59          6.93         2.95 o
 -10   1   3          8.51         11.71         2.46 o
  -9   1   3        112.50        100.39         6.28 o
  -8   1   3        180.14        183.04        22.29 o
  -7   1   3          4.26          1.51         1.22 o
  -6   1   3          6.53          2.64         1.29 o
  -5   1   3          7.40          8.06         1.33 o
  -4   1   3        218.17        246.10         4.47 o
  -3   1   3          3.72          1.08         0.43 o
  -2   1   3       1714.15       1935.40        16.93 o
  -1   1   3        114.84        122.32         2.63 o
   0   1   3        784.33       1025.66        12.66 o
   1   1   3       1483.22       1629.88        16.35 o
   2   1   3         69.81         76.75         2.69 o
   3   1   3          2.94          4.28         0.84 o
   4   1   3       1055.23       1205.90        17.30 o
   5   1   3          0.21          1.61         0.76 o
   6   1   3        138.23        152.45         5.03 o
   7   1   3         11.38         13.93         6.33 o
   8   1   3         25.82         26.46         3.32 o
   9   1   3        173.70        190.76         7.88 o
  10   1   3          0.19         -0.82         1.57 o
 -12   2   3          0.76          1.30         0.96 o
 -11   2   3          3.29          5.89         2.46 o
 -10   2   3         94.86        105.76         9.71 o
  -9   2   3        238.94        270.26        15.71 o
  -8   2   3        139.72        150.32         6.09 o
  -7   2   3        238.29        275.47        18.10 o
  -6   2   3       1460.73       1421.06        22.14 o
  -5   2   3          2.00          3.86         1.27 o
  -4   2   3         89.91        109.72         3.49 o
  -3   2   3        140.40         94.92         2.64 o
  -2   2   3        117.25        108.93         3.44 o
  -1   2   3        281.26        273.68         6.26 o
   0   2   3        427.83        523.70         8.74 o
   1   2   3        378.16        318.90        10.09 o
   2   2   3        770.66        804.88        18.31 o
   3   2   3         12.40          7.86         1.70 o
   4   2   3          3.04          2.77         1.18 o
   5   2   3         20.51         13.82         2.06 o
   6   2   3        259.16        271.98         7.87 o
   7   2   3        118.06        130.64        10.95 o
   8   2   3       1278.31       1439.56        36.75 o
   9   2   3         93.33        113.57         9.02 o
  10   2   3         11.42          8.84         2.84 o
 -12   3   3         46.23         42.60         4.44 o
 -11   3   3          2.87          2.16         1.72 o
 -10   3   3          0.53         -2.18         2.91 o
  -9   3   3        136.87        155.04        12.16 o
  -8   3   3        256.28        228.93         8.66 o
  -7   3   3        226.18        202.69        13.66 o
  -6   3   3        652.64        653.16        21.55 o
  -5   3   3          1.46          1.13         1.45 o
  -4   3   3        569.44        573.15        10.98 o
  -3   3   3        501.10        399.60         7.45 o
  -2   3   3         68.95         21.30         1.58 o
  -1   3   3        130.37        185.81         8.01 o
   0   3   3        427.68        360.46        10.84 o
   1   3   3        421.70        434.53        13.44 o
   2   3   3       2318.22       2515.76        41.13 o
   3   3   3       1021.71       1062.94        15.81 o
   4   3   3        136.46        135.12         9.01 o
   5   3   3         65.53         65.32         6.39 o
   6   3   3         87.24         97.98         6.42 o
   7   3   3        292.48        327.85        17.51 o
   8   3   3        207.27        231.25        13.98 o
   9   3   3         44.65         56.45         6.36 o
  10   3   3         57.89         41.25        10.10 o
 -12   4   3        141.04        130.23         6.63 o
 -11   4   3         94.75         83.39         7.13 o
 -10   4   3         12.71         11.01         3.56 o
  -9   4   3        126.87        114.48         9.78 o
  -8   4   3         98.41         97.50         6.28 o
  -7   4   3        631.23        612.46        13.32 o
  -6   4   3        178.21        146.86         9.76 o
  -5   4   3         25.54         66.37         4.35 o
  -4   4   3       1773.62       1805.93        28.27 o
  -3   4   3        233.09        289.50         5.93 o
  -2   4   3          4.32          7.27         5.86 o
  -1   4   3        138.06         90.63         3.78 o
   0   4   3       2240.51       2013.73        22.76 o
   1   4   3        568.21        411.46        13.90 o
   2   4   3          8.31         19.01         3.38 o
   3   4   3         79.24         53.40         5.73 o
   4   4   3         41.50         48.53         5.61 o
   5   4   3         75.42         75.47         4.29 o
   6   4   3       2658.84       2771.81        37.32 o
   7   4   3          6.07          2.81         2.35 o
   8   4   3        300.65        343.28        16.76 o
   9   4   3          0.14         -0.77         1.68 o
  10   4   3          0.97          0.40         0.93 o
 -11   5   3          8.99          7.17         2.00 o
 -10   5   3        158.66        158.24        11.63 o
  -9   5   3         91.71         89.88         4.87 o
  -8   5   3        263.11        282.16        10.88 o
  -7   5   3        337.93        345.53         8.59 o
  -6   5   3          4.62          2.89         2.34 o
  -5   5   3          0.80         -1.19         1.19 o
  -4   5   3         30.82         15.10         3.33 o
  -3   5   3         89.73         54.15         3.22 o
  -2   5   3        875.45        813.38        13.26 o
  -1   5   3        255.18        173.39         5.88 o
   0   5   3        111.35        152.79         5.73 o
   1   5   3        117.05        105.83         7.53 o
   2   5   3         50.36         44.92         5.29 o
   3   5   3        576.18        508.33        19.10 o
   4   5   3        850.10        880.81        45.33 o
   5   5   3         30.53         24.66         3.70 o
   6   5   3          7.13          4.47         1.64 o
   7   5   3         30.98         42.98         6.28 o
   8   5   3         10.00         13.48         3.37 o
   9   5   3        278.50        285.99        11.92 o
 -11   6   3        109.60        105.68         5.34 o
 -10   6   3         65.75         80.80         6.04 o
  -9   6   3        112.72         89.06         7.52 o
  -8   6   3         49.68         47.91         4.54 o
  -7   6   3         16.19          9.38         1.82 o
  -6   6   3        491.29        469.88        10.52 o
  -5   6   3        678.44        666.86        12.33 o
  -4   6   3        236.47        195.55        10.19 o
  -3   6   3        168.97        190.51        11.49 o
  -2   6   3          0.47         -0.42         0.77 o
  -1   6   3       1247.65       1139.91        26.03 o
   0   6   3        541.51        449.81        16.11 o
   1   6   3        286.50        255.62        12.93 o
   2   6   3        261.24        221.71        13.03 o
   3   6   3        575.72        590.50        42.17 o
   4   6   3       3586.97       4221.54        74.58 o
   5   6   3          0.68          0.59         1.88 o
   6   6   3        336.49        343.23        17.34 o
   7   6   3        238.96        291.74        15.00 o
   8   6   3         91.73         99.67         4.89 o
   9   6   3          2.27          2.25         0.84 o
 -10   7   3         61.84         68.53         3.44 o
  -9   7   3        100.26        106.80         5.44 o
  -8   7   3        182.00        210.84        12.26 o
  -7   7   3         40.92         38.68         4.24 o
  -6   7   3          1.85          2.39         1.09 o
  -5   7   3         76.32         80.35         3.93 o
  -4   7   3        108.86        113.04         4.40 o
  -3   7   3        139.56        115.52         5.00 o
  -2   7   3         83.88         64.47         6.11 o
  -1   7   3        147.36        123.00         8.68 o
   0   7   3        211.28        206.09         6.59 o
   1   7   3         25.27         20.36         1.99 o
   2   7   3        229.04        221.76         8.35 o
   3   7   3         27.55         26.36         3.55 o
   4   7   3        102.39         89.43         6.49 o
   5   7   3         90.75         99.75         6.48 o
   6   7   3         82.24         73.58         7.23 o
   7   7   3          0.73          2.35         1.32 o
   8   7   3        107.82         98.49         5.29 o
  -9   8   3        127.39        137.10         5.13 o
  -8   8   3          0.17          0.37         1.07 o
  -7   8   3          8.99          3.30         1.19 o
  -6   8   3        211.20        214.91         6.64 o
  -5   8   3          0.59          0.71         0.87 o
  -4   8   3         23.90         19.40         1.99 o
  -3   8   3         47.92         46.26         2.85 o
  -2   8   3        103.29        105.85         6.23 o
  -1   8   3        495.39        509.90        13.41 o
   0   8   3          1.00         -1.68         1.68 o
   1   8   3       1988.50       2058.14        27.31 o
   2   8   3        894.79       1008.85        17.15 o
   3   8   3         28.36         22.86         2.70 o
   4   8   3         24.84         29.51         3.62 o
   5   8   3        231.62        244.55         9.43 o
   6   8   3        488.29        508.27        12.15 o
   7   8   3         96.32        112.87         4.43 o
  -9   9   3         15.78          8.09         1.61 o
  -8   9   3         34.53         41.23         2.69 o
  -7   9   3        134.38        137.89         5.94 o
  -6   9   3         67.25         70.41         4.09 o
  -5   9   3          0.38          1.51         1.07 o
  -4   9   3         55.05         49.89         3.00 o
  -3   9   3          4.91          6.40         1.36 o
  -2   9   3        115.21        118.48         6.52 o
  -1   9   3        226.04        227.29         6.91 o
   0   9   3          0.08          0.81         0.95 o
   1   9   3        355.53        354.12        11.34 o
   2   9   3          3.43          0.98         1.19 o
   3   9   3          0.39          2.72         1.45 o
   4   9   3         17.54         17.65         2.54 o
   5   9   3          4.62          4.10         1.26 o
   6   9   3         23.18         21.39         1.91 o
  -7  10   3         10.58          8.25         2.04 o
  -6  10   3         29.37         30.45         2.84 o
  -5  10   3         42.84         36.11         2.76 o
  -4  10   3         11.10          6.50         1.40 o
  -3  10   3         83.89         87.07         4.11 o
  -2  10   3         13.94         12.79         3.33 o
  -1  10   3        246.89        273.78         7.18 o
   0  10   3        343.90        386.29        10.97 o
   1  10   3        175.56        165.59         9.75 o
   2  10   3         29.16         34.32         4.47 o
   3  10   3          9.52          7.24         1.56 o
   4  10   3         58.72         57.38         3.47 o
   5  10   3         70.69         70.08         3.04 o
  -5  11   3         24.09         21.79         2.88 o
  -4  11   3         13.39         15.10         1.93 o
  -3  11   3        125.00        123.33         5.36 o
  -2  11   3          4.16          4.01         1.28 o
  -1  11   3        199.19        212.56         7.11 o
   0  11   3          4.71          6.62         1.71 o
   1  11   3         22.41         22.62         2.24 o
   2  11   3          9.11          6.89         1.47 o
   3  11   3         17.62         17.16         2.93 o
  -2  12   3        430.07        396.59        10.33 o
  -1  12   3         42.56        134.08         5.82 o
 -13   0   4         40.38         32.71         3.20 o
 -12   0   4        149.45        141.08         8.21 o
 -11   0   4        432.20        480.90        18.84 o
 -10   0   4        939.52        977.06        29.41 o
  -9   0   4         43.58         24.41         3.20 o
  -8   0   4        730.16        608.91        19.76 o
  -7   0   4         29.37         17.77         3.19 o
  -6   0   4        199.15        230.98         7.13 o
  -5   0   4        984.06        888.59        15.62 o
  -4   0   4         32.31         13.36         1.94 o
  -3   0   4      22384.43      25029.59       241.38 o
  -2   0   4       3113.19       5128.55        57.59 o
  -1   0   4       1405.96       1780.25        26.53 o
   1   0   4          1.39          8.99         1.78 o
   2   0   4       1219.03       1181.96        15.39 o
   3   0   4        393.53        644.80        20.18 o
   4   0   4       3630.21       4101.27        76.98 o
   5   0   4        203.56        272.33        12.81 o
   6   0   4          1.39          1.46         2.96 o
   7   0   4          0.49         -0.28         2.09 o
   8   0   4        136.52        148.90        10.77 o
   9   0   4        148.67        161.33         9.41 o
  10   0   4        991.71        778.81        16.73 o
 -13   1   4        100.08         86.14         5.18 o
 -12   1   4        207.91        217.06        10.54 o
 -11   1   4        145.00        159.02         7.54 o
 -10   1   4        689.56        702.35        17.36 o
  -9   1   4         61.70         55.88         3.95 o
  -8   1   4         24.85         23.35         2.22 o
  -7   1   4         64.65         44.31         4.26 o
  -6   1   4        566.46        500.56        10.85 o
  -5   1   4        210.82        197.77         4.68 o
  -4   1   4        660.70        627.57         8.53 o
  -3   1   4        282.03        417.76         7.28 o
  -2   1   4        159.21        192.19         4.65 o
  -1   1   4        604.96        496.52         7.46 o
   0   1   4        623.81        552.97        14.42 o
   1   1   4        101.87         62.58         3.30 o
   2   1   4         17.59         31.44         1.92 o
   3   1   4        184.39        221.78         5.69 o
   4   1   4       1085.64       1179.06        15.87 o
   5   1   4        424.81        441.35        16.27 o
   6   1   4        634.00        663.31        13.23 o
   7   1   4        147.20        158.23         8.12 o
   8   1   4          2.69          4.96         1.88 o
   9   1   4         95.45        102.21         7.83 o
  10   1   4         77.86         59.60         2.38 o
 -13   2   4          3.60          1.10         1.11 o
 -12   2   4        133.06        123.86         4.65 o
 -11   2   4          0.47          1.25         2.14 o
 -10   2   4        483.50        528.31        14.72 o
  -9   2   4        385.62        398.41        12.88 o
  -8   2   4        381.39        341.31         9.03 o
  -7   2   4         32.86         44.22         3.56 o
  -6   2   4        230.12        256.95         7.63 o
  -5   2   4       3121.53       3077.69        36.10 o
  -4   2   4          6.97          4.20         0.64 o
  -3   2   4       1487.18       1267.20         9.83 o
  -2   2   4        896.09        891.58         7.54 o
  -1   2   4       5288.20       5619.89        61.75 o
   0   2   4       2859.15       3020.56        43.11 o
   1   2   4        571.36        731.35        17.47 o
   2   2   4       1695.73       1766.29        31.82 o
   3   2   4         24.89         10.18         1.61 o
   4   2   4        415.42        446.78        14.27 o
   5   2   4          2.03          6.42         1.47 o
   6   2   4        112.37        124.90        10.88 o
   7   2   4          0.86          1.07         2.79 o
   8   2   4        590.45        706.31        24.30 o
   9   2   4          6.56          9.61         2.74 o
  10   2   4          4.76          4.07         1.14 o
 -12   3   4        234.16        208.81        10.29 o
 -11   3   4        241.94        253.52        13.69 o
 -10   3   4          0.95         -1.48         2.50 o
  -9   3   4          4.59          5.11         2.44 o
  -8   3   4          4.85          3.96         1.59 o
  -7   3   4        110.95        115.65        10.39 o
  -6   3   4         12.35          9.39         1.80 o
  -5   3   4        787.96        791.15        20.86 o
  -4   3   4          0.18         -0.12         1.29 o
  -3   3   4        300.84        284.48         6.70 o
  -2   3   4          6.18         13.16         1.39 o
  -1   3   4         10.07         32.36         1.89 o
   0   3   4          4.92          0.88         0.72 o
   1   3   4         69.01         50.05         3.45 o
   2   3   4         97.85        138.26         8.87 o
   3   3   4         34.66         30.01         2.71 o
   4   3   4        123.94        133.43         9.60 o
   5   3   4        171.53        164.33         8.06 o
   6   3   4         80.83         79.94         8.83 o
   7   3   4         78.05         83.51         8.86 o
   8   3   4         94.68         94.54         8.88 o
   9   3   4         56.57         51.26        11.06 o
 -12   4   4          5.23          3.41         1.54 o
 -11   4   4         25.66         15.95         2.50 o
 -10   4   4         28.60         24.45         4.93 o
  -9   4   4          5.16          3.16         3.22 o
  -8   4   4        431.99        465.65        24.21 o
  -7   4   4        143.87        163.55         6.70 o
  -6   4   4        569.78        552.67        19.68 o
  -5   4   4        199.32        226.62        11.80 o
  -4   4   4        210.19        209.86         9.96 o
  -3   4   4        489.24        535.95        10.53 o
  -2   4   4         43.62         40.75         2.66 o
  -1   4   4        971.01        996.49        14.78 o
   0   4   4       1288.02       1311.06        27.58 o
   1   4   4        803.66        842.87        22.26 o
   2   4   4       2214.43       2105.57        41.14 o
   3   4   4        175.22        169.31        10.86 o
   4   4   4          3.13          1.29         1.49 o
   5   4   4        579.97        613.76        24.23 o
   6   4   4        279.89        315.79        17.68 o
   7   4   4        112.47        133.42        10.42 o
   8   4   4         72.46         68.67         4.52 o
   9   4   4        133.83        128.02         7.78 o
 -11   5   4         11.34          5.33         1.87 o
 -10   5   4         22.42         21.28         2.60 o
  -9   5   4         12.66          8.37         2.33 o
  -8   5   4         66.85         68.83         5.47 o
  -7   5   4        229.10        246.86         8.60 o
  -6   5   4         47.39         41.81         5.59 o
  -5   5   4         27.84         33.50         4.66 o
  -4   5   4         32.30         28.15         3.89 o
  -3   5   4        351.02        362.40         9.84 o
  -2   5   4          0.18          0.60         0.73 o
  -1   5   4         46.15         47.20         3.35 o
   0   5   4        253.92        266.57         8.13 o
   1   5   4         56.16         54.02         5.77 o
   2   5   4         61.05         56.03         6.42 o
   3   5   4         19.33         19.38         4.98 o
   4   5   4          6.48          4.11         2.50 o
   5   5   4        401.41        435.01        20.40 o
   6   5   4         11.66          5.79         3.20 o
   7   5   4         24.15         26.84         4.85 o
   8   5   4         12.70          9.46         2.79 o
   9   5   4          8.39          3.48         1.32 o
 -11   6   4         88.88         94.94         4.87 o
 -10   6   4          0.28         -0.79         1.45 o
  -9   6   4        476.12        444.38        12.86 o
  -8   6   4         62.99         47.19         4.75 o
  -7   6   4          7.86          4.42         1.89 o
  -6   6   4          1.23          0.23         0.97 o
  -5   6   4          4.86          2.67         1.02 o
  -4   6   4        253.62        238.34        11.78 o
  -3   6   4        462.98        545.75        17.52 o
  -2   6   4        558.78        580.93        12.50 o
  -1   6   4         20.15         25.92         2.69 o
   0   6   4          7.72          4.38         1.69 o
   1   6   4        114.50         98.86         8.47 o
   2   6   4          1.03          2.32         0.90 o
   3   6   4        122.15        119.77         7.65 o
   4   6   4         22.14         24.95         4.92 o
   5   6   4         11.65         10.65         3.56 o
   6   6   4         15.76         23.30         4.84 o
   7   6   4          0.11          1.28         1.70 o
   8   6   4          0.84         -0.04         0.65 o
 -10   7   4          0.11         -0.59         1.51 o
  -9   7   4        140.99        137.41         6.06 o
  -8   7   4         94.68         89.25         5.54 o
  -7   7   4        214.69        208.63         7.45 o
  -6   7   4          4.38          3.84         1.21 o
  -5   7   4         86.39         99.37         5.09 o
  -4   7   4         33.43         34.93         3.51 o
  -3   7   4          0.14          0.01         1.06 o
  -2   7   4         43.38         39.14         4.46 o
  -1   7   4        355.18        333.77        13.27 o
   0   7   4         72.65         68.73         3.91 o
   1   7   4         23.93         24.18         2.52 o
   2   7   4        137.94        135.94         9.78 o
   3   7   4        287.46        283.83        14.67 o
   4   7   4          8.41          5.65         2.09 o
   5   7   4        164.54        193.64        11.64 o
   6   7   4         65.86         73.17         6.30 o
   7   7   4         80.78         81.43         5.20 o
   8   7   4         16.90         16.33         1.77 o
 -10   8   4         34.15         29.21         2.64 o
  -9   8   4         84.11        101.65         4.17 o
  -8   8   4        155.27        164.25         6.49 o
  -7   8   4        196.77        175.19         6.39 o
  -6   8   4         61.37         48.81         3.07 o
  -5   8   4         96.01         94.18         5.11 o
  -4   8   4        542.85        604.84        12.88 o
  -3   8   4        179.92        181.77         6.66 o
  -2   8   4        222.84        217.82         8.65 o
  -1   8   4         47.24         44.25         5.64 o
   0   8   4          4.73          4.67         1.36 o
   1   8   4        288.14        284.90        10.09 o
   2   8   4        494.50        518.17        14.03 o
   3   8   4         56.83         67.44         5.13 o
   4   8   4          2.19          1.27         1.31 o
   5   8   4         93.84        105.78         5.62 o
   6   8   4        210.64        206.51         6.50 o
   7   8   4          0.17          0.50         0.59 o
  -9   9   4         33.93         22.34         2.44 o
  -8   9   4         58.55         52.49         4.77 o
  -7   9   4         15.95          8.81         1.95 o
  -6   9   4        211.99        233.54         9.18 o
  -5   9   4        120.41        130.91         7.32 o
  -4   9   4         53.16         41.85         3.29 o
  -3   9   4         81.16         91.98         5.80 o
  -2   9   4         40.87         35.59         3.60 o
  -1   9   4          4.33          2.69         3.75 o
   0   9   4        190.39        197.37        11.61 o
   1   9   4         13.59         13.95         2.36 o
   2   9   4         12.89         14.33         2.32 o
   3   9   4         54.05         54.08         4.21 o
   4   9   4         20.07         21.28         2.45 o
   5   9   4         36.60         46.75         2.98 o
   6   9   4         27.08         31.97         2.62 o
  -7  10   4        223.26        230.64         8.77 o
  -6  10   4         11.24         11.76         1.97 o
  -5  10   4          0.51          4.25         1.17 o
  -4  10   4        176.47        191.29        10.11 o
  -3  10   4        110.32        139.95         6.61 o
  -2  10   4         67.57         71.91         4.95 o
  -1  10   4        706.94        808.16        16.02 o
   0  10   4        112.27        123.35         5.90 o
   1  10   4        147.70        174.14         6.90 o
   2  10   4         28.15         37.26         4.49 o
   3  10   4        110.55        123.62         7.46 o
   4  10   4         79.26         87.77         5.29 o
  -5  11   4          3.73          7.61         1.92 o
  -4  11   4         15.51         18.80         2.05 o
  -3  11   4        139.03        135.87         5.37 o
  -2  11   4        307.04        342.81         8.70 o
  -1  11   4          5.46         60.24         5.83 o
   0  11   4         33.29         38.58         2.99 o
   1  11   4          1.45          1.78         0.81 o
   2  11   4          0.18          0.17         0.58 o
 -13   1   5        118.78         88.11         7.32 o
 -12   1   5          0.37         -1.03         1.09 o
 -11   1   5         79.24         85.63         5.74 o
 -10   1   5         13.89         11.52         2.44 o
  -9   1   5          8.35          3.93         1.45 o
  -8   1   5        221.04        200.23        11.88 o
  -7   1   5          9.83          8.11         1.31 o
  -6   1   5        248.53        248.42         6.00 o
  -5   1   5        271.33        331.34         8.01 o
  -4   1   5         49.44         34.88         2.29 o
  -3   1   5         59.62         63.01         4.39 o
  -2   1   5         96.75        139.23         7.11 o
  -1   1   5        602.71        820.11        12.80 o
   0   1   5        190.67        202.23         6.33 o
   1   1   5        756.64        842.38        16.11 o
   2   1   5         57.43         53.10         3.46 o
   3   1   5         14.49          7.08         1.14 o
   4   1   5         65.73         71.19         3.59 o
   5   1   5         89.73         91.19         7.75 o
   6   1   5         32.02         32.36         3.84 o
   7   1   5         47.70         53.87         4.72 o
   8   1   5         14.61         14.13         3.48 o
   9   1   5        140.42        129.57         4.16 o
 -13   2   5        307.88        231.98         8.81 o
 -12   2   5          9.01         11.78         2.90 o
 -11   2   5        116.15        122.21         6.67 o
 -10   2   5        103.16         96.98         6.48 o
  -9   2   5        540.25        547.43        15.88 o
  -8   2   5        130.50        121.43         6.01 o
  -7   2   5       2518.35       2430.51        45.90 o
  -6   2   5         40.22         57.84         5.82 o
  -5   2   5       2849.89       3149.25        48.64 o
  -4   2   5         19.97         21.47         2.28 o
  -3   2   5       1108.06       1105.38        13.28 o
  -2   2   5        442.22        636.31        10.75 o
  -1   2   5       2147.55       2278.91        50.96 o
   0   2   5        250.45        227.84         6.97 o
   1   2   5       1053.75       1317.44        26.75 o
   2   2   5        950.84       1115.06        17.60 o
   3   2   5         16.57         26.18         2.78 o
   4   2   5        346.02        357.90         9.61 o
   5   2   5        335.64        400.69        19.98 o
   6   2   5         93.62        100.16         9.93 o
   7   2   5        151.31        178.50        12.48 o
   8   2   5          7.45          7.22         1.85 o
   9   2   5          6.90          4.51         0.92 o
 -13   3   5         22.23         13.92         1.96 o
 -12   3   5          0.26          0.26         1.26 o
 -11   3   5         89.71        101.63         9.05 o
 -10   3   5        193.81        204.73         9.07 o
  -9   3   5          9.63          8.98         2.49 o
  -8   3   5         22.44         18.44         3.29 o
  -7   3   5        122.29        124.66         9.66 o
  -6   3   5         14.05          9.61         2.78 o
  -5   3   5         53.65         27.94         3.96 o
  -4   3   5        766.38        609.82        17.05 o
  -3   3   5        350.43        343.31         8.19 o
  -2   3   5        128.83        117.04         3.52 o
  -1   3   5         26.48         22.46         1.78 o
   0   3   5        159.85        129.95         4.56 o
   1   3   5        214.47        160.05         6.69 o
   2   3   5        938.83        978.21        26.91 o
   3   3   5       1111.22       1194.15        20.39 o
   4   3   5        103.91        109.77         6.79 o
   5   3   5          0.00          3.85         2.99 o
   6   3   5         27.48         36.65         6.40 o
   7   3   5        264.34        303.88        22.52 o
   8   3   5         84.72         86.59         5.37 o
   9   3   5        106.97        101.90         6.10 o
 -12   4   5         80.17         60.20         4.86 o
 -11   4   5         33.91         35.83         5.26 o
 -10   4   5         12.60         13.95         2.59 o
  -9   4   5        396.69        426.16        13.35 o
  -8   4   5        264.67        269.55        15.88 o
  -7   4   5       3817.04       4001.89        38.84 o
  -6   4   5        256.26        241.17        12.88 o
  -5   4   5        850.86        765.15        21.79 o
  -4   4   5         25.10         37.68         4.28 o
  -3   4   5        180.04        234.99         6.55 o
  -2   4   5       1359.06       1188.17        17.01 o
  -1   4   5          4.73          4.43         1.14 o
   0   4   5        414.58        345.41         9.80 o
   1   4   5       2100.25       2015.13        40.19 o
   2   4   5        303.72        365.00        16.60 o
   3   4   5          0.95          1.56         1.29 o
   4   4   5          9.06          8.99         1.76 o
   5   4   5         56.04         61.18         5.35 o
   6   4   5        135.30        140.31         7.72 o
   7   4   5         30.02         28.28         3.28 o
   8   4   5          0.72          3.03         1.81 o
 -11   5   5         36.13         24.63         3.27 o
 -10   5   5         17.62         18.50         2.72 o
  -9   5   5        623.91        635.02        16.23 o
  -8   5   5          1.59          0.13         1.41 o
  -7   5   5         46.53         44.49         3.62 o
  -6   5   5         44.79         38.41         3.01 o
  -5   5   5        651.35        629.84        20.23 o
  -4   5   5        326.04        290.32        12.98 o
  -3   5   5        154.84        113.41         7.88 o
  -2   5   5        125.25        103.54         5.05 o
  -1   5   5        158.22        139.35         5.96 o
   0   5   5        237.92        210.82         7.89 o
   1   5   5        691.09        602.52        20.87 o
   2   5   5        565.36        478.79        19.59 o
   3   5   5        141.41        127.31        11.04 o
   4   5   5        150.37        137.37        11.62 o
   5   5   5         40.91         43.07         6.66 o
   6   5   5         28.06         27.76         5.02 o
   7   5   5        123.28        131.92         5.64 o
   8   5   5        234.10        259.99        10.79 o
 -11   6   5          1.75         -0.12         0.99 o
 -10   6   5         77.06         89.94         6.76 o
  -9   6   5        399.18        420.03        20.56 o
  -8   6   5        175.68        175.19         7.08 o
  -7   6   5        126.86        135.31        10.99 o
  -6   6   5       1013.24       1088.94        20.91 o
  -5   6   5       1467.98       1549.64        30.32 o
  -4   6   5        193.86        208.75         7.98 o
  -3   6   5       1098.95       1091.40        27.45 o
  -2   6   5       1027.31        935.16        16.90 o
  -1   6   5        310.31        257.50         9.00 o
   0   6   5        202.61        183.09        11.06 o
   1   6   5        537.82        485.13        12.68 o
   2   6   5          5.20          6.36         1.82 o
   3   6   5        817.54        789.76        17.96 o
   4   6   5        468.15        435.46        17.69 o
   5   6   5        258.93        244.89        10.02 o
   6   6   5          3.34          4.84         1.50 o
   7   6   5          6.38          5.24         2.26 o
 -10   7   5         68.44         70.12         5.33 o
  -9   7   5         87.98         97.54         7.67 o
  -8   7   5         12.63         12.80         2.48 o
  -7   7   5          4.63          2.02         1.70 o
  -6   7   5        328.90        338.69         9.66 o
  -5   7   5        261.60        266.03         9.83 o
  -4   7   5        133.08        130.34         6.63 o
  -3   7   5        122.39        110.57         5.85 o
  -2   7   5          5.55          5.34         2.18 o
  -1   7   5         10.89          9.59         1.58 o
   0   7   5        296.79        286.28         9.54 o
   1   7   5        262.13        232.57         8.93 o
   2   7   5        191.50        180.60         9.61 o
   3   7   5          3.76          3.82         2.07 o
   4   7   5          3.82          3.41         1.89 o
   5   7   5         13.96         14.95         2.87 o
   6   7   5        153.06        177.79         5.96 o
   7   7   5          3.29          4.73         1.21 o
 -10   8   5         21.18         19.76         2.30 o
  -9   8   5         11.91         13.77         2.76 o
  -8   8   5         42.31         37.85         4.92 o
  -7   8   5        281.27        318.51        11.13 o
  -6   8   5          0.36          1.35         1.18 o
  -5   8   5        346.93        391.56        10.19 o
  -4   8   5         26.04         27.09         2.74 o
  -3   8   5          7.17          3.65         1.79 o
  -2   8   5        118.68        109.70         6.01 o
  -1   8   5          7.11          8.26         2.60 o
   0   8   5        342.16        331.58        10.63 o
   1   8   5        257.31        254.09         9.39 o
   2   8   5          7.34          5.70         1.65 o
   3   8   5         42.01         40.94         3.80 o
   4   8   5         65.44         68.89         4.50 o
   5   8   5         87.75         80.76         4.11 o
   6   8   5        271.69        291.95         9.23 o
  -9   9   5         10.60         12.65         1.94 o
  -8   9   5          5.37          5.25         1.84 o
  -7   9   5         16.36         15.31         2.38 o
  -6   9   5         10.49         13.57         2.57 o
  -5   9   5          7.83          5.95         1.73 o
  -4   9   5         92.86         96.70         5.73 o
  -3   9   5        104.66        109.64         6.09 o
  -2   9   5         82.27         93.37         5.50 o
  -1   9   5          1.35         -0.91         1.31 o
   0   9   5        145.43        144.44         9.73 o
   1   9   5         58.22         64.68         5.54 o
   2   9   5         82.91         77.24         4.72 o
   3   9   5         36.79         33.74         2.95 o
   4   9   5         84.39         87.83         4.05 o
   5   9   5          0.64          0.49         0.74 o
  -7  10   5         58.23         52.11         3.97 o
  -6  10   5          2.73          4.67         1.28 o
  -5  10   5          1.70          1.66         0.88 o
  -4  10   5          0.23         -0.27         1.10 o
  -3  10   5         37.99         35.63         3.26 o
  -2  10   5          8.70          8.29         1.78 o
  -1  10   5         51.32         50.01         3.66 o
   0  10   5         53.97         59.44         3.86 o
   1  10   5        197.77        194.24         6.69 o
   2  10   5         39.64         41.45         2.91 o
   3  10   5          0.03         -0.63         0.63 o
   4  10   5          9.45          7.30         1.26 o
  -5  11   5          2.88          1.72         1.11 o
  -4  11   5         85.84         98.38         6.14 o
  -3  11   5         14.30         14.20         1.70 o
  -2  11   5          0.22          0.44         0.77 o
  -1  11   5        135.07        150.94         6.35 o
   0  11   5         42.84         42.67         2.64 o
   1  11   5          5.74          3.72         0.81 o
 -13   0   6         10.46          7.80         1.83 o
 -12   0   6         60.78         68.39         6.60 o
 -11   0   6       3754.39       4077.19        67.68 o
 -10   0   6        139.02        157.64        12.17 o
  -9   0   6       2003.78       2041.92        47.82 o
  -8   0   6         30.16         25.63         3.45 o
  -7   0   6        488.86        482.98        17.20 o
  -6   0   6        326.08        308.08        12.11 o
  -5   0   6       4981.87       5096.63        63.91 o
  -4   0   6          2.50         14.92         2.46 o
  -3   0   6       6559.85       9606.81       106.55 o
  -2   0   6        301.72        523.08        15.43 o
  -1   0   6       1267.40       1488.39        28.67 o
   0   0   6        619.48        541.38        15.53 o
   1   0   6        318.07        490.24        15.75 o
   2   0   6       1750.42       1971.87        37.10 o
   3   0   6        383.73        496.34        17.74 o
   4   0   6         10.78          9.78         2.08 o
   5   0   6         91.60         87.77         9.08 o
   6   0   6        246.72        271.31        15.35 o
   7   0   6        227.10        212.28        12.39 o
   8   0   6        215.30        197.16         9.00 o
 -13   1   6          1.43         -0.20         0.71 o
 -12   1   6          1.85          3.13         1.54 o
 -11   1   6         76.87         74.52         5.92 o
 -10   1   6        304.27        338.85        13.78 o
  -9   1   6        123.29        126.30         8.00 o
  -8   1   6        477.40        484.76        12.48 o
  -7   1   6        419.94        420.20        16.92 o
  -6   1   6         22.99         37.57         2.91 o
  -5   1   6         33.28         31.25         2.43 o
  -4   1   6       2115.63       2342.47        47.91 o
  -3   1   6        260.90        251.54        10.35 o
  -2   1   6       2541.85       2932.18        32.30 o
  -1   1   6       1934.98       2211.60        25.72 o
   0   1   6       1376.03       1670.82        30.56 o
   1   1   6        179.46        246.63        15.78 o
   2   1   6          3.28         13.65         2.03 o
   3   1   6        503.10        512.20        12.84 o
   4   1   6        276.74        268.13        10.08 o
   5   1   6        651.45        646.93        38.92 o
   6   1   6        304.22        314.81        15.16 o
   7   1   6        204.71        197.23         8.55 o
   8   1   6         15.36          7.37         2.38 o
 -13   2   6        430.29        401.03         7.70 o
 -12   2   6          0.41          0.83         1.16 o
 -11   2   6        377.92        434.37        13.02 o
 -10   2   6        215.69        239.08        10.35 o
  -9   2   6       1173.71       1259.19        25.98 o
  -8   2   6        220.63        242.32         8.87 o
  -7   2   6          8.51          5.49         1.71 o
  -6   2   6         17.43         10.13         2.54 o
  -5   2   6       2564.10       2529.74        41.36 o
  -4   2   6        634.25        640.69        17.58 o
  -3   2   6        552.21        612.20         8.48 o
  -2   2   6        252.70        278.80         8.36 o
  -1   2   6       2034.59       2683.45        30.36 o
   0   2   6        857.23        910.47        22.09 o
   1   2   6        138.54        109.86         7.70 o
   2   2   6        220.09        194.27         7.45 o
   3   2   6         38.63         54.01         4.14 o
   4   2   6         19.91         21.53         3.11 o
   5   2   6        403.66        438.03        21.46 o
   6   2   6         36.96         39.54         6.37 o
   7   2   6        115.69        116.38         6.47 o
   8   2   6          5.31          5.89         1.15 o
 -13   3   6         50.00         32.28         2.87 o
 -12   3   6          4.34          4.25         2.25 o
 -11   3   6          2.74          0.98         1.37 o
 -10   3   6         12.48         15.63         3.00 o
  -9   3   6        788.15        810.13        20.53 o
  -8   3   6         28.20         25.56         3.14 o
  -7   3   6        309.73        291.54        14.88 o
  -6   3   6          0.26         -0.51         1.18 o
  -5   3   6         42.20         30.16         4.09 o
  -4   3   6        114.98        119.23         7.68 o
  -3   3   6       1169.58       1203.22        26.55 o
  -2   3   6       2455.86       2649.85        35.33 o
  -1   3   6         15.36         10.34         1.46 o
   0   3   6        515.44        533.87        12.69 o
   1   3   6         11.27          9.38         1.98 o
   2   3   6          0.22          0.84         0.90 o
   3   3   6         76.98         56.91         3.29 o
   4   3   6        289.98        301.73        14.32 o
   5   3   6        254.57        251.17        11.10 o
   6   3   6         17.81         17.78         2.91 o
   7   3   6          2.78          3.30         1.20 o
   8   3   6          0.72         -0.49         0.57 o
 -12   4   6         14.53          8.59         4.79 o
 -11   4   6          2.14          1.90         1.89 o
 -10   4   6         38.98         49.19         4.31 o
  -9   4   6         64.00         76.99         6.23 o
  -8   4   6        211.08        214.10         8.52 o
  -7   4   6        293.09        247.55         7.37 o
  -6   4   6        875.64        839.40        24.56 o
  -5   4   6       1090.71       1003.56        25.77 o
  -4   4   6          3.16          2.25         1.47 o
  -3   4   6        889.12        836.40        22.85 o
  -2   4   6        343.57        361.21         9.30 o
  -1   4   6        595.36        655.85        13.62 o
   0   4   6        287.05        303.86        13.94 o
   1   4   6        189.17        260.71        14.17 o
   2   4   6         27.87         28.18         2.28 o
   3   4   6         24.40         20.94         3.08 o
   4   4   6        125.96        114.75         7.36 o
   5   4   6        155.81        140.24         8.02 o
   6   4   6         29.99         31.17         3.56 o
   7   4   6        133.21        124.92         6.75 o
   8   4   6          0.06          1.16         1.46 o
 -11   5   6          8.37          7.27         2.43 o
 -10   5   6         41.67         35.59         3.56 o
  -9   5   6         16.61         22.06         3.09 o
  -8   5   6         12.11         12.56         2.55 o
  -7   5   6        558.13        531.69        24.30 o
  -6   5   6         21.57         19.30         2.22 o
  -5   5   6         15.57         20.95         3.90 o
  -4   5   6        295.40        325.61        14.60 o
  -3   5   6        115.00         94.45         8.13 o
  -2   5   6         30.48         30.65         2.91 o
  -1   5   6         28.03         27.65         2.85 o
   0   5   6         82.68         92.67         7.85 o
   1   5   6        117.19         88.54         6.05 o
   2   5   6         50.68         57.90         3.97 o
   3   5   6        115.47        101.52         6.63 o
   4   5   6          2.93          6.31         2.19 o
   5   5   6        101.64        107.29         6.44 o
   6   5   6          0.44          9.40         8.78 o
   7   5   6          2.21          2.20         1.75 o
 -11   6   6        154.01        156.40         6.54 o
 -10   6   6         24.18         19.38         3.50 o
  -9   6   6         66.93         71.01         5.69 o
  -8   6   6          0.06         -0.10         1.17 o
  -7   6   6        100.87         92.17         8.99 o
  -6   6   6        281.45        288.44         8.77 o
  -5   6   6        397.43        377.35         9.22 o
  -4   6   6          5.79          4.65         1.54 o
  -3   6   6        560.60        515.18        13.91 o
  -2   6   6          3.23          1.99         2.09 o
  -1   6   6          5.51          4.77         1.17 o
   0   6   6          0.43          1.36         1.71 o
   1   6   6        275.60        262.77        13.45 o
   2   6   6        266.28        255.44        15.55 o
   3   6   6        381.17        358.55        18.88 o
   4   6   6         46.30         42.71         6.39 o
   5   6   6          5.97          8.26         3.37 o
   6   6   6          7.47          7.27         2.68 o
   7   6   6         10.45          6.46         1.16 o
 -10   7   6         64.00         66.38         5.23 o
  -9   7   6         13.59         11.92         3.21 o
  -8   7   6         32.03         33.05         3.70 o
  -7   7   6         99.76         91.97         6.28 o
  -6   7   6        211.55        239.82         9.75 o
  -5   7   6        586.58        612.07        14.87 o
  -4   7   6         20.58         16.99         2.44 o
  -3   7   6        137.20        132.71         6.29 o
  -2   7   6         17.85         11.14         2.64 o
  -1   7   6        406.97        372.92        15.75 o
   0   7   6        138.75        137.99         6.44 o
   1   7   6         18.19         15.09         2.29 o
   2   7   6         17.84         21.67         4.96 o
   3   7   6         57.48         64.48         4.62 o
   4   7   6         24.78         22.15         3.92 o
   5   7   6          0.43         -0.30         1.32 o
   6   7   6        209.24        226.13         7.98 o
 -10   8   6        137.63        114.94         5.35 o
  -9   8   6          8.93          7.28         2.11 o
  -8   8   6         43.89         42.01         5.14 o
  -7   8   6          5.61          6.47         2.09 o
  -6   8   6        323.55        353.34         9.40 o
  -5   8   6         29.39         30.18         2.83 o
  -4   8   6        232.92        256.20         9.34 o
  -3   8   6        805.86        850.12        17.03 o
  -2   8   6        195.36        209.26         8.03 o
  -1   8   6        223.36        228.21         8.33 o
   0   8   6          1.56         -1.01         1.96 o
   1   8   6        143.02        139.50         6.40 o
   2   8   6          3.93          1.82         1.25 o
   3   8   6        153.42        138.00         5.96 o
   4   8   6          0.68          0.15         1.19 o
   5   8   6        108.61         96.30         5.37 o
  -9   9   6        222.50        203.71         6.98 o
  -8   9   6        399.97        415.19        12.88 o
  -7   9   6         29.04         28.78         3.56 o
  -6   9   6         31.19         38.96         3.62 o
  -5   9   6          3.88          3.54         1.25 o
  -4   9   6         31.11         24.09         2.81 o
  -3   9   6        822.09        929.17        18.23 o
  -2   9   6        272.94        291.08         9.14 o
  -1   9   6        379.82        369.49        10.20 o
   0   9   6          3.66          2.68         1.18 o
   1   9   6         19.08         17.89         2.18 o
   2   9   6         21.29         24.32         3.68 o
   3   9   6         22.38         21.28         1.90 o
   4   9   6        220.21        247.62         8.37 o
  -7  10   6          9.47          9.42         1.70 o
  -6  10   6         60.85         54.99         3.28 o
  -5  10   6        116.90        145.02         8.64 o
  -4  10   6         80.23         84.26         5.39 o
  -3  10   6          0.32          0.00         1.02 o
  -2  10   6        136.66        136.69         5.65 o
  -1  10   6         78.91         74.61         4.05 o
   0  10   6        310.30        328.63        10.60 o
   1  10   6         34.94         27.31         2.17 o
   2  10   6        224.72        193.49        32.46 o
  -4  11   6         43.39         40.47         3.57 o
  -3  11   6         94.69         97.83         5.67 o
  -2  11   6         88.90        108.50         5.96 o
  -1  11   6        238.11        251.37         8.71 o
   0  11   6          8.49          8.46         1.54 o
 -13   1   7         13.06          9.59         1.39 o
 -12   1   7        200.02        212.92         8.59 o
 -11   1   7          6.81          2.38         1.81 o
 -10   1   7        182.15        207.58        10.09 o
  -9   1   7         42.85         42.89         5.18 o
  -8   1   7         33.67         30.15         3.24 o
  -7   1   7         20.27         18.29         3.54 o
  -6   1   7        511.24        476.32        16.31 o
  -5   1   7        530.96        558.82        11.55 o
  -4   1   7        279.42        341.30         6.99 o
  -3   1   7        332.84        437.84        10.42 o
  -2   1   7          1.24          4.43         1.27 o
  -1   1   7        176.66        202.86         7.55 o
   0   1   7         84.05         77.26         4.46 o
   1   1   7        876.32        992.00        17.85 o
   2   1   7          0.64          1.11         1.03 o
   3   1   7          6.99          5.62         1.21 o
   4   1   7        156.16        145.29         6.79 o
   5   1   7          4.17          1.83         1.57 o
   6   1   7         18.36         16.14         2.68 o
   7   1   7          5.55          5.57         1.66 o
   8   1   7         10.38          9.29         1.14 o
 -13   2   7        335.05        185.52         6.61 o
 -12   2   7        136.63        151.85         6.57 o
 -11   2   7          5.27          4.48         1.94 o
 -10   2   7         78.64         84.36         6.47 o
  -9   2   7       2324.71       2442.14        60.22 o
  -8   2   7        132.02        160.27         6.00 o
  -7   2   7        584.13        572.51        20.06 o
  -6   2   7         32.35         14.94         3.13 o
  -5   2   7         54.64         35.66         4.47 o
  -4   2   7        129.70        107.84         7.66 o
  -3   2   7        946.67       1151.37        18.10 o
  -2   2   7        486.99        482.62        11.67 o
  -1   2   7        271.12        300.93         9.43 o
   0   2   7         14.07         25.06         3.93 o
   1   2   7        109.05        130.71         6.39 o
   2   2   7        301.76        323.63         8.58 o
   3   2   7        210.26        202.62         7.47 o
   4   2   7          6.98          7.72         2.33 o
   5   2   7        505.09        486.70        15.44 o
   6   2   7        192.75        187.81         6.72 o
   7   2   7          3.70          4.42         1.08 o
   8   2   7         17.41         15.58         1.75 o
 -12   3   7         86.13         94.76         4.67 o
 -11   3   7          2.92          2.27         1.56 o
 -10   3   7          1.87          1.56         1.94 o
  -9   3   7          0.29          0.08         2.35 o
  -8   3   7       1309.42       1277.24        21.26 o
  -7   3   7        705.51        661.16        14.04 o
  -6   3   7        290.44        253.38        12.85 o
  -5   3   7         58.19         52.65         5.71 o
  -4   3   7        193.06        179.48        10.43 o
  -3   3   7        248.30        260.86        13.04 o
  -2   3   7        424.71        410.24         9.45 o
  -1   3   7       1172.93       1268.08        17.26 o
   0   3   7        199.70        177.73         7.84 o
   1   3   7        197.58        215.32         7.01 o
   2   3   7        611.44        636.45        16.98 o
   3   3   7        523.59        507.30        16.07 o
   4   3   7          1.71          0.73         1.83 o
   5   3   7          6.17          4.96         2.24 o
   6   3   7          0.85         -0.11         0.98 o
   7   3   7         84.61         89.69        11.30 o
 -12   4   7          9.84          8.22         1.43 o
 -11   4   7        102.66        106.97         8.60 o
 -10   4   7        120.70        134.74         5.79 o
  -9   4   7        377.06        405.92        14.60 o
  -8   4   7          2.38         -1.20         2.07 o
  -7   4   7       2686.58       2552.65        28.11 o
  -6   4   7        616.56        626.76        15.16 o
  -5   4   7          3.33          0.93         1.80 o
  -4   4   7        402.73        361.86        15.69 o
  -3   4   7        873.30        739.01        23.18 o
  -2   4   7        448.71        414.54        10.77 o
  -1   4   7        449.48        463.49        12.38 o
   0   4   7          1.81          4.87         2.28 o
   1   4   7         18.01          9.12         2.40 o
   2   4   7         48.93         45.00         3.49 o
   3   4   7       1675.31       1562.99        29.03 o
   4   4   7          2.05          3.17         2.26 o
   5   4   7        130.43        115.71         9.01 o
   6   4   7          1.86          2.57         1.79 o
   7   4   7          0.09         -0.44         0.72 o
 -11   5   7        258.87        260.03         8.29 o
 -10   5   7          0.25         -0.01         2.16 o
  -9   5   7        118.51        129.05        12.74 o
  -8   5   7         64.82         61.93         4.58 o
  -7   5   7        301.04        290.74        13.63 o
  -6   5   7       1362.39       1265.21        20.48 o
  -5   5   7       1100.27       1000.38        15.80 o
  -4   5   7        276.10        245.83         9.48 o
  -3   5   7         12.11         12.23         3.20 o
  -2   5   7          9.35          5.27         2.54 o
  -1   5   7        238.82        227.30         7.10 o
   0   5   7       1447.64       1367.97        27.23 o
   1   5   7       1044.97        957.43        15.97 o
   2   5   7        144.41        146.52         9.36 o
   3   5   7        198.95        192.53        13.38 o
   4   5   7         16.52          6.97         3.55 o
   5   5   7          1.97          2.09         1.14 o
   6   5   7        154.88        150.22         5.28 o
 -11   6   7         25.03         18.12         2.35 o
 -10   6   7         91.03        125.60         8.09 o
  -9   6   7        235.46        268.30        13.65 o
  -8   6   7        114.96        122.13         7.82 o
  -7   6   7          1.62         -0.33         1.93 o
  -6   6   7        286.38        294.42        11.12 o
  -5   6   7        661.65        683.17        21.70 o
  -4   6   7       1898.84       1867.67        25.83 o
  -3   6   7         48.15         32.16         2.79 o
  -2   6   7        114.56         97.21         5.54 o
  -1   6   7        184.17        159.98         9.69 o
   0   6   7         54.36         42.79         5.20 o
   1   6   7        474.58        435.96        17.12 o
   2   6   7          0.94         -0.80         2.13 o
   3   6   7         96.70         97.02         8.23 o
   4   6   7        151.53        140.58         9.32 o
   5   6   7        193.26        191.02         8.98 o
   6   6   7          2.58          1.90         0.82 o
 -10   7   7         42.39         58.11         4.83 o
  -9   7   7        102.89        105.59         7.89 o
  -8   7   7         17.80         12.81         2.44 o
  -7   7   7        383.60        386.87        17.51 o
  -6   7   7        316.78        316.82         9.08 o
  -5   7   7        430.81        433.70        17.49 o
  -4   7   7        593.27        613.35        20.49 o
  -3   7   7        182.16        165.35        10.15 o
  -2   7   7        104.93         93.89         7.57 o
  -1   7   7        222.56        180.53        10.49 o
   0   7   7         57.06         62.01         6.38 o
   1   7   7        601.58        584.02        19.58 o
   2   7   7        231.38        225.00        12.11 o
   3   7   7         10.74         10.88         2.59 o
   4   7   7         76.70         79.73         6.06 o
   5   7   7          7.89          6.93         1.49 o
 -10   8   7          2.33          3.96         1.20 o
  -9   8   7         22.67         22.46         3.18 o
  -8   8   7         10.58         14.97         3.07 o
  -7   8   7          8.41          6.75         1.80 o
  -6   8   7         15.71         18.95         2.79 o
  -5   8   7        108.74        102.80         4.21 o
  -4   8   7        195.90        190.88         7.53 o
  -3   8   7        365.86        360.78        15.20 o
  -2   8   7       1335.79       1331.39        30.40 o
  -1   8   7        571.94        544.24        18.36 o
   0   8   7         43.71         42.64         5.08 o
   1   8   7          0.13          0.54         1.57 o
   2   8   7        112.15        112.97         7.77 o
   3   8   7         67.66         67.23         5.43 o
   4   8   7         53.80         58.06         4.04 o
  -8   9   7          3.21          0.20         1.13 o
  -7   9   7          6.65          5.76         1.57 o
  -6   9   7         40.69         42.45         3.53 o
  -5   9   7        154.25        147.58         5.34 o
  -4   9   7         22.04         24.00         2.52 o
  -3   9   7         57.15         62.87         3.96 o
  -2   9   7        167.71        163.21         6.26 o
  -1   9   7         15.90         15.18         3.02 o
   0   9   7         63.28         60.35         5.45 o
   1   9   7         14.88         18.26         2.95 o
   2   9   7         41.48         34.32         3.64 o
   3   9   7         45.68         47.06         2.49 o
  -6  10   7         19.84         24.08         3.07 o
  -5  10   7          1.72          1.65         1.18 o
  -4  10   7         46.46         49.40         4.65 o
  -3  10   7         42.33         38.18         6.21 o
  -2  10   7        100.22        104.76         6.50 o
  -1  10   7        313.46        312.22        11.06 o
   0  10   7        171.01        176.78         7.81 o
   1  10   7        248.37        232.45         8.01 o
 -13   0   8        131.35        146.15         7.29 o
 -12   0   8       1067.60       1146.01        28.48 o
 -11   0   8       2264.95       2584.00        51.41 o
 -10   0   8        228.32        270.57        16.61 o
  -9   0   8        239.32        263.51        17.99 o
  -8   0   8        216.29        200.45        17.35 o
  -7   0   8        194.98        169.76         8.48 o
  -6   0   8       1011.22        841.04        22.60 o
  -5   0   8        135.40        122.91         8.25 o
  -4   0   8        127.36         93.08         7.31 o
  -3   0   8         25.05         47.33         5.15 o
  -2   0   8        543.29        611.44        18.71 o
  -1   0   8       2510.55       2901.23        48.05 o
   0   0   8         67.76         79.77         7.01 o
   1   0   8       3940.79       4192.35        38.99 o
   2   0   8        333.34        337.42         9.69 o
   3   0   8          3.95          4.55         3.29 o
   4   0   8         89.29         91.63         6.60 o
   5   0   8        758.50        779.82        17.95 o
   6   0   8         30.77         33.14         4.35 o
   7   0   8       1426.79       1239.15        21.81 o
 -13   1   8         77.37         76.11         3.62 o
 -12   1   8        215.73        235.22         8.54 o
 -11   1   8         19.21         24.67         3.38 o
 -10   1   8        323.75        338.62        13.18 o
  -9   1   8        203.37        226.53        11.66 o
  -8   1   8          0.59         -1.41         1.41 o
  -7   1   8          0.12          0.83         1.49 o
  -6   1   8        296.33        279.48        13.14 o
  -5   1   8        872.66        916.99        24.59 o
  -4   1   8       1055.80       1143.83        18.84 o
  -3   1   8        542.69        714.08        29.64 o
  -2   1   8        140.09        172.78         7.36 o
  -1   1   8          0.61          1.14         0.91 o
   0   1   8         66.32         53.84         4.12 o
   1   1   8        245.80        237.72         5.36 o
   2   1   8        264.68        254.08         5.79 o
   3   1   8        433.61        450.12        12.17 o
   4   1   8         86.90         91.47         5.39 o
   5   1   8         31.84         25.96         2.78 o
   6   1   8          1.24          2.08         1.04 o
   7   1   8         13.64          8.45         2.84 o
 -13   2   8        595.74        614.76        14.96 o
 -12   2   8          1.92          3.01         1.23 o
 -11   2   8          8.71          6.73         2.11 o
 -10   2   8        572.02        616.01        19.46 o
  -9   2   8        532.51        554.08        20.98 o
  -8   2   8        763.29        753.42        16.19 o
  -7   2   8        450.04        429.28         9.84 o
  -6   2   8        307.95        272.25        13.69 o
  -5   2   8        135.21        117.12         8.80 o
  -4   2   8         59.14         57.68         6.36 o
  -3   2   8        583.05        665.32        14.76 o
  -2   2   8         21.32         25.26         2.93 o
  -1   2   8       1999.65       1993.70        39.55 o
   0   2   8         98.53         95.81         5.53 o
   1   2   8        729.80        804.94        12.86 o
   2   2   8          0.53          1.57         1.12 o
   3   2   8         54.44         60.49         3.60 o
   4   2   8        185.81        204.70         6.25 o
   5   2   8        668.89        695.83        15.99 o
   6   2   8          9.52          9.17         1.54 o
   7   2   8         78.88         62.64         3.86 o
 -13   3   8          0.93          0.58         0.85 o
 -12   3   8         18.71         12.76         1.81 o
 -11   3   8          2.97          6.65         3.19 o
 -10   3   8         67.73         76.76         8.47 o
  -9   3   8         34.42         34.76         7.31 o
  -8   3   8        332.60        332.90        10.62 o
  -7   3   8          7.48          6.47         1.55 o
  -6   3   8        100.75         90.60         4.87 o
  -5   3   8          2.67          7.89         2.68 o
  -4   3   8         65.38         55.13         6.45 o
  -3   3   8        381.06        378.38        16.83 o
  -2   3   8        282.10        319.29         8.19 o
  -1   3   8         41.79         49.23         4.16 o
   0   3   8         21.74         18.17         3.22 o
   1   3   8        234.78        258.23        11.16 o
   2   3   8        116.19        124.93         7.92 o
   3   3   8         74.87         60.77         5.60 o
   4   3   8          0.30          1.99         1.05 o
   5   3   8        224.30        236.13        11.39 o
   6   3   8         78.06         73.94         5.42 o
 -12   4   8         11.67          9.24         5.52 o
 -11   4   8         57.73         61.57         7.44 o
 -10   4   8          6.18          7.52         2.13 o
  -9   4   8         12.42         14.48         3.21 o
  -8   4   8        958.48        925.05        23.16 o
  -7   4   8        372.47        358.49        13.76 o
  -6   4   8        500.70        505.81        13.70 o
  -5   4   8         11.99         11.74         2.24 o
  -4   4   8         17.33         17.89         5.35 o
  -3   4   8        739.66        675.98        18.22 o
  -2   4   8         17.10         15.71         2.48 o
  -1   4   8        279.31        269.16         9.61 o
   0   4   8         94.04        103.69         6.38 o
   1   4   8          7.73          9.97         2.45 o
   2   4   8        150.52        125.61         9.84 o
   3   4   8        141.18        117.59         9.29 o
   4   4   8          3.24          6.06         1.98 o
   5   4   8        226.59        207.66         6.67 o
   6   4   8        200.94        180.99         7.10 o
 -11   5   8          0.21         -0.74         1.04 o
 -10   5   8          2.69          0.89         1.04 o
  -9   5   8          1.00         -0.63         1.76 o
  -8   5   8         41.27         42.75         9.00 o
  -7   5   8        192.41        155.95        16.05 o
  -6   5   8        703.13        686.97        41.57 o
  -5   5   8         41.56         35.57         5.70 o
  -4   5   8          4.47          4.71         1.68 o
  -3   5   8         28.99         26.21         2.55 o
  -2   5   8          2.43          2.30         1.44 o
  -1   5   8          5.55          2.75         1.90 o
   0   5   8         82.36         69.04         7.09 o
   1   5   8          0.27          1.91         2.24 o
   2   5   8         59.47         60.30         6.75 o
   3   5   8        211.26        220.65        12.04 o
   4   5   8         35.39         29.98         4.02 o
   5   5   8        129.69        125.07         4.70 o
 -11   6   8         97.99        111.61         5.33 o
 -10   6   8         12.98         13.82         3.06 o
  -9   6   8         11.94         16.26         2.90 o
  -8   6   8          0.58          2.01         1.38 o
  -7   6   8        114.53        106.48        12.41 o
  -6   6   8        580.14        597.43        15.94 o
  -5   6   8       1912.63       1949.91        69.59 o
  -4   6   8        390.79        405.31        12.12 o
  -3   6   8          0.28         -0.13         1.25 o
  -2   6   8         44.82         41.48         3.53 o
  -1   6   8         82.14         74.43         4.79 o
   0   6   8         31.01         30.45         3.10 o
   1   6   8        254.60        230.37         8.46 o
   2   6   8         10.96          7.87         1.80 o
   3   6   8         41.05         38.13         4.41 o
   4   6   8          1.99          2.95         0.99 o
   5   6   8         30.55         20.57         2.43 o
 -10   7   8         50.35         53.70         4.44 o
  -9   7   8          9.73          4.96         2.09 o
  -8   7   8         76.65         89.56         7.88 o
  -7   7   8          9.93          7.71         2.21 o
  -6   7   8        149.32        146.92         7.60 o
  -5   7   8        263.35        259.72        12.74 o
  -4   7   8        607.27        606.59        19.57 o
  -3   7   8        276.28        273.23        12.58 o
  -2   7   8         10.87          5.88         1.99 o
  -1   7   8        119.05        102.77         7.63 o
   0   7   8        116.80         99.09         7.44 o
   1   7   8          1.26          1.86         1.49 o
   2   7   8        258.22        244.44        11.19 o
   3   7   8        298.26        278.76        10.46 o
   4   7   8        139.22        137.61         7.03 o
  -9   8   8         12.00          6.80         1.95 o
  -8   8   8         73.60         96.73         7.00 o
  -7   8   8        430.32        457.42        20.41 o
  -6   8   8          8.99          8.49         1.79 o
  -5   8   8          9.69          7.62         1.52 o
  -4   8   8        164.84        151.09         9.22 o
  -3   8   8        133.31        136.71         8.62 o
  -2   8   8        188.10        187.37        10.00 o
  -1   8   8        510.17        481.05        28.31 o
   0   8   8          1.82          0.05         1.38 o
   1   8   8          0.27          0.57         1.46 o
   2   8   8         12.64         10.43         2.19 o
   3   8   8          0.09          1.47         0.62 o
  -8   9   8          1.82          3.32         1.34 o
  -7   9   8          1.74          1.32         1.54 o
  -6   9   8         79.10         78.57         7.89 o
  -5   9   8        150.51        145.42         7.35 o
  -4   9   8         44.65         43.20         3.30 o
  -3   9   8        546.64        538.65        16.08 o
  -2   9   8         39.02         39.81         4.22 o
  -1   9   8        229.41        232.51         9.84 o
   0   9   8         98.98         95.95         6.34 o
   1   9   8        104.70         96.67         5.53 o
   2   9   8        211.63        166.78         6.02 o
  -5  10   8          4.69          5.66         1.37 o
  -4  10   8         12.05          9.32         1.88 o
  -3  10   8        335.41        298.51         9.69 o
  -2  10   8        333.56        321.75         9.79 o
  -1  10   8        131.15        118.31         5.34 o
 -13   1   9         35.59         34.35         2.40 o
 -12   1   9         36.58         31.71         4.91 o
 -11   1   9         17.34         17.48         3.04 o
 -10   1   9          3.44          5.16         2.11 o
  -9   1   9        141.67        141.06         9.42 o
  -8   1   9         48.13         39.79         3.90 o
  -7   1   9         29.58         27.47         2.67 o
  -6   1   9         25.96         24.27         2.10 o
  -5   1   9          0.62          0.56         1.65 o
  -4   1   9         82.10        110.74         8.88 o
  -3   1   9        666.05        821.15        36.86 o
  -2   1   9       1355.05       1570.88        88.03 o
  -1   1   9        192.69        228.67         5.58 o
   0   1   9         60.05         69.54         2.85 o
   1   1   9        302.28        307.53         8.90 o
   2   1   9         13.66         11.79         2.38 o
   3   1   9        210.74        211.40        12.97 o
   4   1   9        106.91         97.20         5.89 o
   5   1   9         26.13         25.00         2.61 o
   6   1   9         17.75         15.91         1.54 o
 -13   2   9          2.54          0.54         0.99 o
 -12   2   9         13.55         14.05         2.22 o
 -11   2   9         63.59         74.62         5.37 o
 -10   2   9         64.04         81.81         6.74 o
  -9   2   9        205.45        206.17         8.17 o
  -8   2   9         15.60          9.44         3.02 o
  -7   2   9         21.20         20.31         2.24 o
  -6   2   9         36.99         36.29         3.24 o
  -5   2   9         21.92         34.09         2.48 o
  -4   2   9          2.53          1.70         0.93 o
  -3   2   9        772.60        783.55        11.95 o
  -2   2   9        671.00        729.32        11.52 o
  -1   2   9        678.95        711.87        13.61 o
   0   2   9         82.78         90.38         3.66 o
   1   2   9       1037.58       1086.99        22.15 o
   2   2   9        294.21        301.73         8.72 o
   3   2   9       1242.33       1211.68        18.16 o
   4   2   9         93.77         79.27         6.49 o
   5   2   9         26.97         20.03         2.10 o
   6   2   9          0.65         -0.01         0.74 o
 -12   3   9          4.59          4.41         1.33 o
 -11   3   9          9.00          7.80         1.92 o
 -10   3   9        205.17        223.75         9.97 o
  -9   3   9        118.49        123.06         8.28 o
  -8   3   9         65.13         54.01         4.39 o
  -7   3   9        399.91        362.81        26.15 o
  -6   3   9        152.99        141.42         6.34 o
  -5   3   9        123.34        119.22         5.20 o
  -4   3   9       1268.68       1201.02        15.38 o
  -3   3   9        104.53        102.93         4.30 o
  -2   3   9        386.61        364.31         9.52 o
  -1   3   9       1046.66       1100.64        16.44 o
   0   3   9        639.38        638.99        16.65 o
   1   3   9         75.61         78.13         5.81 o
   2   3   9        341.17        317.52        11.36 o
   3   3   9         18.92         14.95         2.40 o
   4   3   9        203.61        198.25         6.98 o
   5   3   9        138.68        121.20         7.05 o
 -12   4   9         49.72         50.60         3.85 o
 -11   4   9        183.08        194.66         6.41 o
 -10   4   9        117.22        134.20        14.59 o
  -9   4   9         75.87         83.10         6.39 o
  -8   4   9        137.47        132.53         8.83 o
  -7   4   9        240.64        242.19        11.42 o
  -6   4   9          1.44          0.30         1.98 o
  -5   4   9       1514.96       1440.38        36.78 o
  -4   4   9         94.90        101.82         4.99 o
  -3   4   9        595.46        566.39        15.59 o
  -2   4   9          0.74          2.08         1.10 o
  -1   4   9        144.63        158.34         8.01 o
   0   4   9         33.95         33.82         5.32 o
   1   4   9        338.37        309.91        15.91 o
   2   4   9         25.16         29.26         3.46 o
   3   4   9        928.71        873.19        17.26 o
   4   4   9         88.88         86.34         4.37 o
   5   4   9         62.32         56.93         4.10 o
 -11   5   9          7.47          6.43         1.13 o
 -10   5   9          2.23          5.51         1.73 o
  -9   5   9         15.81         22.36         6.21 o
  -8   5   9        514.10        530.01        29.89 o
  -7   5   9         61.03         65.81         6.15 o
  -6   5   9        193.26        179.35         9.33 o
  -5   5   9        222.50        222.04        14.20 o
  -4   5   9        191.73        178.72        12.77 o
  -3   5   9        514.98        479.50        11.17 o
  -2   5   9        835.55        841.68        18.24 o
  -1   5   9        378.55        387.65        12.41 o
   0   5   9          5.67          7.59         2.41 o
   1   5   9        348.08        329.84        15.35 o
   2   5   9         26.66         27.88         3.21 o
   3   5   9        216.02        201.15         9.53 o
   4   5   9        338.68        324.98         7.66 o
 -10   6   9        138.51        164.56         8.65 o
  -9   6   9        380.26        501.60        20.67 o
  -8   6   9        134.74        125.32        13.62 o
  -7   6   9        452.23        405.17        23.92 o
  -6   6   9         51.21         42.53         6.95 o
  -5   6   9        248.51        243.00        15.07 o
  -4   6   9        258.41        277.14        16.10 o
  -3   6   9        127.51        127.36         6.86 o
  -2   6   9         59.61         63.68         6.81 o
  -1   6   9        186.95        190.11         8.25 o
   0   6   9         13.10         22.93         4.02 o
   1   6   9        429.20        402.73        15.39 o
   2   6   9        220.11        228.92         8.04 o
   3   6   9          5.90          2.79         1.78 o
   4   6   9          4.48          4.29         1.34 o
 -10   7   9         21.92         31.02         3.29 o
  -9   7   9         15.42         16.64         3.10 o
  -8   7   9        158.69        139.26         8.09 o
  -7   7   9        108.68        113.33         6.46 o
  -6   7   9         45.24         43.85         5.84 o
  -5   7   9          0.52          1.01         1.14 o
  -4   7   9         63.37         57.49         5.45 o
  -3   7   9         17.78         13.25         2.67 o
  -2   7   9          9.11         16.32         2.17 o
  -1   7   9        382.94        376.33        10.29 o
   0   7   9         11.91         15.95         3.52 o
   1   7   9         30.60         37.40         4.82 o
   2   7   9         29.35         26.87         3.81 o
   3   7   9         45.46         52.15         4.15 o
  -9   8   9        169.61        187.37         7.35 o
  -8   8   9        276.11        316.55        11.75 o
  -7   8   9          4.82          4.23         1.25 o
  -6   8   9         67.67         70.03         6.53 o
  -5   8   9        104.11         97.32         4.28 o
  -4   8   9        668.36        695.93        18.55 o
  -3   8   9         33.67         31.79         3.75 o
  -2   8   9        181.28        172.21         8.54 o
  -1   8   9          2.38          1.46         1.28 o
   0   8   9         94.98         89.11         4.13 o
   1   8   9          0.48          0.57         1.02 o
   2   8   9          6.48          4.74         1.32 o
  -6   9   9          0.99          2.04         0.75 o
  -5   9   9          6.88          4.98         1.25 o
  -4   9   9        133.03        114.51         7.65 o
  -3   9   9         36.12         32.18         2.56 o
  -2   9   9         12.99          9.91         1.89 o
  -1   9   9          0.35          0.90         0.79 o
 -13   0  10         94.25         97.64         5.18 o
 -12   0  10          8.10          7.91         2.46 o
 -11   0  10         48.31         46.68         6.09 o
 -10   0  10         17.10         13.97         4.28 o
  -9   0  10          1.42          2.88         3.48 o
  -8   0  10         76.87         87.60         9.90 o
  -7   0  10        310.67        252.05        15.94 o
  -6   0  10         55.45         26.36         3.94 o
  -5   0  10          2.61          1.58         1.42 o
  -4   0  10         14.02         17.99         3.31 o
  -3   0  10          7.12          2.27         1.02 o
  -2   0  10        820.41        920.92        15.30 o
  -1   0  10       4003.59       4133.74        46.80 o
   0   0  10       3257.43       3181.25        39.64 o
   1   0  10        133.90        145.23         7.21 o
   2   0  10         49.96         53.14         6.43 o
   3   0  10        558.46        550.35        19.47 o
   4   0  10         81.05         75.42         6.09 o
   5   0  10        100.23         84.72         4.86 o
 -13   1  10          4.38          3.44         1.20 o
 -12   1  10         23.53         24.14         2.66 o
 -11   1  10        154.13        164.92         7.73 o
 -10   1  10         46.07         50.70         5.50 o
  -9   1  10          0.19          0.93         1.15 o
  -8   1  10         30.74         23.36         3.15 o
  -7   1  10        519.01        495.40        11.71 o
  -6   1  10        458.66        409.40        12.17 o
  -5   1  10        844.88        897.08        15.94 o
  -4   1  10        532.25        602.85        12.37 o
  -3   1  10        217.15        267.23         7.30 o
  -2   1  10        381.70        392.79         6.90 o
  -1   1  10         36.86         29.04         2.39 o
   0   1  10       1453.40       1401.76        18.39 o
   1   1  10        218.74        196.55         6.96 o
   2   1  10        338.79        324.73        10.24 o
   3   1  10        101.68        103.09         5.72 o
   4   1  10          4.13          7.31         1.51 o
   5   1  10         35.88         29.89         1.92 o
 -12   2  10        268.20        282.62         8.01 o
 -11   2  10         17.04         14.76         2.49 o
 -10   2  10         23.46         31.08         3.97 o
  -9   2  10         74.01         71.95         4.74 o
  -8   2  10          1.76          4.96         1.82 o
  -7   2  10         23.87         25.70         4.13 o
  -6   2  10         50.61         62.12         5.72 o
  -5   2  10         58.98         58.20         3.97 o
  -4   2  10         74.07        115.97         4.66 o
  -3   2  10       1518.24       1642.51        21.86 o
  -2   2  10        414.25        444.04        10.86 o
  -1   2  10         85.80         84.84         4.75 o
   0   2  10        107.45        121.46         5.60 o
   1   2  10        163.99        164.32         8.05 o
   2   2  10       1037.90       1047.59        20.39 o
   3   2  10          3.95          4.23         1.56 o
   4   2  10         41.45         43.12         4.28 o
   5   2  10        100.36         85.73         4.68 o
 -12   3  10         70.55         75.86         8.09 o
 -11   3  10          1.42         -1.74         1.74 o
 -10   3  10          5.64          7.27         2.31 o
  -9   3  10          2.91          3.20         1.89 o
  -8   3  10         29.36         29.17         4.45 o
  -7   3  10         47.86         44.22         5.16 o
  -6   3  10        188.06        185.28         9.52 o
  -5   3  10        545.31        573.30        19.02 o
  -4   3  10        249.56        254.88         8.07 o
  -3   3  10        281.16        319.62         9.15 o
  -2   3  10         35.08         29.93         2.92 o
  -1   3  10         33.71         27.71         2.84 o
   0   3  10         63.56         66.77         5.33 o
   1   3  10        287.35        289.90        10.71 o
   2   3  10        188.93        201.20         8.19 o
   3   3  10          0.21          0.53         0.89 o
   4   3  10          2.76          2.96         1.60 o
 -11   4  10          4.80          3.42         0.84 o
 -10   4  10        114.50        111.77         5.87 o
  -9   4  10         40.41         47.10         8.78 o
  -8   4  10        111.61        122.76        11.60 o
  -7   4  10         81.92         77.64        12.22 o
  -6   4  10        479.08        486.00        15.91 o
  -5   4  10        695.07        714.18        16.41 o
  -4   4  10        465.08        474.94        13.59 o
  -3   4  10         28.63         38.01         3.26 o
  -2   4  10        315.33        320.04         9.26 o
  -1   4  10          0.13          1.11         1.42 o
   0   4  10          4.35          1.85         1.95 o
   1   4  10         27.59         17.37         2.72 o
   2   4  10        123.57        144.53         6.62 o
   3   4  10        203.78        196.93         6.58 o
   4   4  10        624.75        588.96        13.77 o
 -11   5  10          7.38          5.57         1.51 o
 -10   5  10         11.11         10.77         2.06 o
  -9   5  10         16.29         18.90         5.50 o
  -8   5  10          0.10         -0.23         4.99 o
  -7   5  10         45.40         44.73         5.78 o
  -6   5  10        505.33        495.65        15.79 o
  -5   5  10         31.70         35.94         6.07 o
  -4   5  10          7.00          3.78         2.53 o
  -3   5  10          3.15          3.47         1.23 o
  -2   5  10          7.23          5.11         1.74 o
  -1   5  10          1.64          0.88         1.37 o
   0   5  10         14.64          9.59         2.08 o
   1   5  10          6.04          5.49         1.65 o
   2   5  10         34.21         32.25         2.94 o
   3   5  10         94.39         95.33         3.99 o
 -10   6  10          0.24         -1.69         1.81 o
  -9   6  10          4.32         12.37         3.69 o
  -8   6  10        106.25         82.97        10.57 o
  -7   6  10        131.02         98.32        11.54 o
  -6   6  10        478.73        439.15        21.90 o
  -5   6  10          5.63          9.89         6.59 o
  -4   6  10         16.66         20.51         4.58 o
  -3   6  10         10.35         13.37         4.09 o
  -2   6  10          1.19          1.75         1.47 o
  -1   6  10          6.81          3.13         1.43 o
   0   6  10        113.89         87.43         5.06 o
   1   6  10         17.34         17.93         2.19 o
   2   6  10          1.49          1.42         1.17 o
   3   6  10         30.84         27.98         2.67 o
  -9   7  10        133.40        145.13         7.54 o
  -8   7  10        632.54        656.82        14.49 o
  -7   7  10         21.56         12.35         4.60 o
  -6   7  10         56.34         47.17         6.64 o
  -5   7  10         64.77         60.74         6.61 o
  -3   7  10         44.66         46.27         4.74 o
  -2   7  10         46.87         40.23         4.61 o
  -1   7  10         30.67         30.86         4.08 o
   0   7  10         55.94         58.90         5.32 o
   1   7  10          9.84          9.28         2.07 o
   2   7  10          3.25          1.55         0.85 o
  -8   8  10         57.02         45.92         3.79 o
  -7   8  10         38.02         44.68         4.22 o
  -6   8  10         63.45         60.98         6.33 o
  -5   8  10        136.84        114.57        15.10 o
  -4   8  10         37.32         36.47         4.47 o
  -1   8  10          0.72          0.99         0.88 o
   0   8  10          5.26          6.46         1.44 o
  -4   9  10          1.61          1.62         1.75 o
  -3   9  10          5.08          5.45         1.79 o
  -2   9  10          7.96          3.79         1.48 o
 -12   1  11         81.80         78.01         3.95 o
 -11   1  11         39.65         34.02         3.35 o
 -10   1  11         72.19         71.87         5.50 o
  -9   1  11          1.09          0.47         1.29 o
  -8   1  11         56.86         46.45         3.19 o
  -7   1  11         59.56         54.26         4.04 o
  -6   1  11          3.47          7.04         1.69 o
  -5   1  11          2.49          1.59         1.25 o
  -4   1  11         18.95         21.95         2.22 o
  -3   1  11         14.63         15.50         2.16 o
  -2   1  11        690.26        722.14        14.05 o
  -1   1  11         76.36         78.71         3.79 o
   0   1  11        162.24        161.86         5.25 o
   1   1  11          5.77          5.34         1.08 o
   2   1  11          0.13          0.36         0.85 o
   3   1  11          0.32         -0.21         0.77 o
   4   1  11         25.24         21.80         2.39 o
 -12   2  11        264.66        265.54        15.73 o
 -11   2  11          1.72          1.67         1.23 o
 -10   2  11         29.99         24.68         3.22 o
  -9   2  11         96.45         98.65         5.16 o
  -8   2  11         46.58         42.42         3.73 o
  -7   2  11         68.62         65.70         4.39 o
  -6   2  11         71.98         61.01         4.76 o
  -5   2  11        258.59        239.04        13.39 o
  -4   2  11       1247.32       1246.60        19.44 o
  -3   2  11        128.91        145.40         6.20 o
  -2   2  11        227.67        229.09         7.79 o
  -1   2  11        205.31        211.97         7.39 o
   0   2  11        210.86        213.07        12.36 o
   1   2  11        330.06        347.52        10.75 o
   2   2  11         90.54         86.82         4.58 o
   3   2  11         45.20         32.82         3.83 o
   4   2  11          1.38          0.74         0.71 o
 -12   3  11         21.45         22.70         2.51 o
 -11   3  11         10.34          8.68         1.89 o
 -10   3  11         32.94         30.60         3.15 o
  -9   3  11        289.19        295.03        15.24 o
  -8   3  11        357.04        372.50        17.15 o
  -7   3  11        106.13        110.91         7.95 o
  -6   3  11          4.39          5.98         1.59 o
  -5   3  11        139.61        150.65         6.46 o
  -4   3  11        791.22        761.32        17.75 o
  -3   3  11        205.73        205.39         7.40 o
  -2   3  11        139.78        146.62         6.17 o
  -1   3  11        129.42        145.01         5.94 o
   0   3  11         87.43         87.03         5.67 o
   1   3  11         24.02         22.43         2.80 o
   2   3  11        246.69        233.92         7.45 o
   3   3  11         58.32         49.39         8.32 o
 -11   4  11        124.80        117.17        32.43 o
 -10   4  11        277.30        340.71        15.95 o
  -9   4  11        147.37        171.39        14.64 o
  -8   4  11          0.85         -0.03         2.20 o
  -7   4  11         63.69         65.13         9.07 o
  -6   4  11        225.67        196.14        10.18 o
  -5   4  11        452.63        499.24        11.75 o
  -4   4  11        263.88        239.74         9.53 o
  -3   4  11          0.05          0.37         1.22 o
  -2   4  11        310.80        323.69         8.93 o
  -1   4  11        126.67        135.36         7.10 o
   0   4  11         94.10         99.98         6.08 o
   1   4  11         17.80         23.84         2.72 o
   2   4  11        108.98         88.87         4.20 o
   3   4  11         43.50         42.43         3.26 o
 -10   5  11        245.69        275.51        24.14 o
  -9   5  11        298.01        345.57        18.08 o
  -8   5  11         17.48         16.14         5.91 o
  -7   5  11        710.84        709.91        87.98 o
  -6   5  11         57.18         57.83         5.48 o
  -5   5  11         28.21         25.12         3.62 o
  -4   5  11         71.78         78.27         5.20 o
  -3   5  11        146.18        151.03        14.50 o
  -2   5  11        152.02        140.48         6.94 o
  -1   5  11        208.01        207.49         8.13 o
   0   5  11          0.46          0.76         1.12 o
   1   5  11         23.07         26.52         2.48 o
   2   5  11          0.47          0.09         0.81 o
 -10   6  11         12.94         15.90         2.18 o
  -9   6  11          0.57         -0.61         1.35 o
  -8   6  11        841.93        809.39        28.83 o
  -7   6  11        942.08        788.48        30.68 o
  -6   6  11          2.48          4.84         3.40 o
  -5   6  11          3.26          7.86         2.94 o
  -4   6  11         20.89         28.48         3.68 o
  -3   6  11          0.09         -1.66         1.66 o
  -2   6  11        232.75        226.51        10.97 o
  -1   6  11          1.16         -0.62         1.16 o
   0   6  11        415.09        454.38        14.60 o
   1   6  11         44.00         53.20         4.29 o
  -9   7  11        421.55        407.05        10.64 o
  -8   7  11          4.14          9.64         1.74 o
  -7   7  11         49.27         42.38         6.05 o
  -6   7  11          1.13          1.96         2.59 o
  -5   7  11          0.86          1.69         2.06 o
  -4   7  11          3.55          1.74         1.92 o
  -3   7  11        171.86        179.80         7.78 o
  -2   7  11         34.56         38.82         3.74 o
  -1   7  11          1.16         -0.84         1.12 o
   0   7  11          0.00         -0.93         0.93 o
  -6   8  11         23.37         14.42         3.09 o
  -5   8  11        381.66        260.68        11.66 o
  -4   8  11          0.13         -1.02         1.58 o
  -3   8  11          3.84          0.70         1.56 o
  -2   8  11         17.14         13.65         2.46 o
 -12   0  12         72.32         63.65         4.17 o
 -11   0  12        103.50         92.46         6.47 o
 -10   0  12         53.75         59.87         6.11 o
  -9   0  12        798.22        814.31        35.89 o
  -8   0  12        573.19        468.71        13.38 o
  -7   0  12        424.52        392.14        13.09 o
  -6   0  12        223.46        212.36        12.71 o
  -5   0  12        866.10        967.71        28.61 o
  -4   0  12        342.73        429.11        18.81 o
  -3   0  12        134.42        169.01         7.84 o
  -2   0  12        188.89        177.40         7.81 o
  -1   0  12         18.13         19.36         2.54 o
   0   0  12         13.81         10.49         1.75 o
   1   0  12        481.55        476.91        15.44 o
   2   0  12        214.51        202.04         8.25 o
 -12   1  12         98.07         96.40         5.19 o
 -11   1  12        109.70         98.62         7.64 o
 -10   1  12         21.04         17.52         2.41 o
  -9   1  12         31.41         23.79         2.37 o
  -8   1  12        215.38        220.03         7.45 o
  -7   1  12         88.59        108.26         5.49 o
  -6   1  12        265.67        305.95        10.73 o
  -5   1  12        435.16        492.80        14.89 o
  -4   1  12         76.22         92.16         7.66 o
  -3   1  12        213.11        243.92         7.04 o
  -2   1  12         37.48         42.00         2.67 o
  -1   1  12          1.60          2.28         0.82 o
   0   1  12        124.90        132.62         4.11 o
   1   1  12         24.24         28.63         2.03 o
   2   1  12          3.99          5.05         0.99 o
 -11   2  12        479.05        448.16        38.52 o
 -10   2  12          1.88         -0.02         1.92 o
  -9   2  12        285.41        281.97        10.31 o
  -8   2  12          6.39          7.25         2.48 o
  -7   2  12          4.39          5.23         1.72 o
  -6   2  12        624.09        604.82        14.94 o
  -5   2  12          1.05          0.35         1.29 o
  -4   2  12         48.98         53.18         3.98 o
  -3   2  12        466.27        512.22        11.50 o
  -2   2  12        103.90        117.09         5.27 o
  -1   2  12         36.17         31.90         3.38 o
   0   2  12        253.96        250.85         8.63 o
   1   2  12          8.15         10.17         2.19 o
   2   2  12         52.18         55.61         4.42 o
 -11   3  12        277.21        293.81        10.77 o
 -10   3  12          2.29          1.00         2.12 o
  -9   3  12          3.09          4.96         3.73 o
  -8   3  12          7.97          4.87         4.77 o
  -7   3  12        157.41        162.40        17.99 o
  -6   3  12        111.58        129.06         6.55 o
  -5   3  12        109.26        118.81         6.94 o
  -4   3  12          0.52          0.39         1.80 o
  -3   3  12          0.99          1.73         0.95 o
  -2   3  12         12.32         11.66         1.73 o
  -1   3  12          4.98          7.01         1.75 o
   0   3  12          9.40          9.31         1.79 o
   1   3  12          0.06          0.15         1.05 o
   2   3  12         45.50         48.41         3.76 o
 -11   4  12        182.87        179.88         6.75 o
 -10   4  12        133.56        158.64         9.21 o
  -9   4  12         79.35         91.67         9.51 o
  -8   4  12          1.22          1.24         1.94 o
  -7   4  12          0.55          1.35         1.98 o
  -6   4  12         60.57         59.56         4.68 o
  -5   4  12          0.23         -1.43         1.43 o
  -4   4  12        653.07        635.10        14.80 o
  -3   4  12         76.87         65.63         4.59 o
  -2   4  12         59.92         64.50         4.64 o
  -1   4  12        156.00        161.25         6.86 o
   0   4  12          1.15          1.38         0.88 o
   1   4  12         17.19         15.91         1.68 o
 -10   5  12         16.61         16.42         5.06 o
  -9   5  12          2.47          4.27         2.58 o
  -8   5  12          0.02          0.13         3.77 o
  -7   5  12         54.53         49.57         8.72 o
  -6   5  12        122.81        112.20        13.29 o
  -5   5  12          3.45          2.84         1.08 o
  -4   5  12          0.80          0.28         1.56 o
  -3   5  12         43.96         47.67         3.46 o
  -2   5  12          0.40          0.62         1.35 o
  -1   5  12          0.36         -1.17         1.43 o
   0   5  12         25.44         25.73         3.13 o
   1   5  12         88.07         78.15         4.31 o
  -9   6  12          3.65          5.20         1.46 o
  -8   6  12         37.91         46.35         5.55 o
  -7   6  12         75.51         74.95         8.43 o
  -6   6  12          9.80          3.44         3.05 o
  -5   6  12          4.83          0.83         2.57 o
  -4   6  12          9.85          9.20         1.59 o
  -3   6  12          0.58         -0.42         2.27 o
  -2   6  12        239.74        224.18         9.08 o
  -1   6  12         51.73         38.48         6.44 o
   0   6  12         66.48         59.75         3.76 o
  -7   7  12        116.69         92.80         6.55 o
  -6   7  12          8.07          7.89         3.05 o
  -5   7  12         26.86         21.93         3.94 o
  -4   7  12         41.37         23.73         3.81 o
  -3   7  12          0.29          1.64         1.83 o
  -2   7  12          4.01          1.52         1.69 o
 -11   1  13         16.64         13.48         2.24 o
 -10   1  13         91.23         82.70         3.88 o
  -9   1  13         12.19          7.48         1.64 o
  -8   1  13         32.40         29.86         2.48 o
  -7   1  13         28.12         24.80         2.50 o
  -6   1  13         32.93         36.32         3.17 o
  -5   1  13         22.60         29.96         3.29 o
  -4   1  13         60.30         62.21         4.66 o
  -3   1  13         37.28         41.34         3.69 o
  -2   1  13        137.83        137.25         5.08 o
  -1   1  13          0.72         -0.25         0.86 o
   0   1  13         14.41         13.82         2.05 o
   1   1  13         21.29         14.87         2.01 o
 -11   2  13         36.87         33.20         3.08 o
 -10   2  13        184.21        171.85         9.04 o
  -9   2  13         27.73         29.45         2.99 o
  -8   2  13          4.62          5.64         3.14 o
  -7   2  13        393.59        415.29         9.91 o
  -6   2  13         25.94         33.88         3.80 o
  -5   2  13          0.58          2.61         1.77 o
  -4   2  13          2.65          5.72         1.71 o
  -3   2  13        276.89        300.86         9.71 o
  -2   2  13        182.33        195.97         6.00 o
  -1   2  13          1.45          0.71         1.21 o
   0   2  13        126.72        121.12         6.86 o
   1   2  13          0.29          0.09         0.70 o
 -10   3  13         40.61         43.48         4.46 o
  -9   3  13         26.04         28.44         4.65 o
  -8   3  13          0.01         -2.30         2.30 o
  -7   3  13          2.17          2.42         0.98 o
  -6   3  13         18.19         19.55         2.27 o
  -5   3  13         47.94         60.32         3.93 o
  -4   3  13        121.81        135.57         7.06 o
  -3   3  13        118.23        122.38         5.79 o
  -2   3  13          0.40         -1.51         1.86 o
  -1   3  13         77.01         77.16         4.21 o
   0   3  13         10.87          4.88         1.94 o
 -10   4  13         88.86         96.01         5.30 o
  -9   4  13        188.77        218.52        11.28 o
  -8   4  13        592.36        636.51        24.70 o
  -7   4  13         83.24         82.52         5.81 o
  -6   4  13         24.56         30.65         3.82 o
  -5   4  13         56.78         49.51         3.26 o
  -4   4  13         96.59         89.90         4.31 o
  -3   4  13          3.08          5.58         2.24 o
  -2   4  13        206.81        212.89         9.72 o
  -1   4  13        322.63        354.24        11.53 o
   0   4  13         51.43         34.84         2.87 o
  -9   5  13         80.04         94.89         5.56 o
  -8   5  13         52.47         51.25         5.72 o
  -7   5  13         51.12         60.00         7.94 o
  -6   5  13         62.55         56.85         8.49 o
  -5   5  13         96.86        107.88         9.35 o
  -4   5  13        138.10        146.93         6.12 o
  -3   5  13        100.75        107.82         5.86 o
  -2   5  13          2.66          0.57         2.16 o
  -1   5  13          0.54         -0.51         0.70 o
  -7   6  13        179.03        169.09         9.18 o
  -6   6  13        215.26        169.07        10.79 o
  -5   6  13         64.46         44.61         6.06 o
  -4   6  13         26.08         13.50         3.75 o
  -3   6  13          2.32          0.33         2.08 o
  -9   0  14         25.36         15.48         1.96 o
  -8   0  14         21.50         14.82         2.44 o
  -7   0  14         27.00         23.42         3.45 o
  -6   0  14        154.07        207.22        10.45 o
  -5   0  14         39.97         45.34         5.07 o
  -4   0  14       1714.05       1967.74        36.58 o
  -3   0  14        379.58        432.31        14.61 o
  -2   0  14         41.67         44.84         3.98 o
  -9   1  14        184.88        197.35         5.47 o
  -8   1  14        187.13        190.01         5.86 o
  -7   1  14        150.83        164.59         6.13 o
  -6   1  14          0.14          1.05         0.93 o
  -5   1  14         51.34         57.06         3.94 o
  -4   1  14          0.39          0.98         1.01 o
  -3   1  14        357.56        406.33         9.75 o
  -2   1  14         24.34         22.00         1.96 o
  -1   1  14        136.69        124.34         5.25 o
  -9   2  14         42.51         45.08         4.18 o
  -8   2  14          1.88          0.82         1.04 o
  -7   2  14          2.05          6.54         1.51 o
  -6   2  14        599.73        618.59        15.50 o
  -5   2  14          6.37          6.06         1.41 o
  -4   2  14        109.13        132.94         6.55 o
  -3   2  14          0.11          0.55         0.79 o
  -2   2  14        132.25        131.88         6.84 o
  -1   2  14        258.82        264.80         7.76 o
  -9   3  14         83.19         90.92         5.58 o
  -8   3  14         99.47        126.71         8.45 o
  -7   3  14          9.86          4.19         2.24 o
  -6   3  14        241.83        256.45         7.06 o
  -5   3  14         30.89         30.97         2.52 o
  -4   3  14        134.71        125.19         4.88 o
  -3   3  14         60.65         57.70         6.41 o
  -2   3  14         89.95        100.48         5.48 o
  -8   4  14         65.20         67.22         5.32 o
  -7   4  14         90.83        106.89         8.50 o
  -6   4  14          5.27          6.41         3.22 o
  -5   4  14          2.07          6.57         1.04 o
  -4   4  14          0.06          0.51         0.72 o
  -3   4  14          0.68          0.00         0.80 o
  -7   1  15         41.64         50.14         5.10 o
  -6   1  15          2.09          4.77         1.02 o
  -5   1  15        182.91        208.59         5.80 o
  -4   1  15         34.88         32.57         2.12 o
  -7   2  15        302.98        310.26         9.42 o
  -6   2  15        116.71        119.18         5.93 o
  -5   2  15         93.53         93.78         3.45 o
  -4   2  15        202.82        206.23         7.07 o
                                                
